# Supplementary material for: Integrated Proteogenomic Approach for Discovering Potential Biomarkers in Urothelial Carcinoma of the Bladder
Source: Biomedicines. 2025 Dec 10;13(12):3020. doi: 10.3390/biomedicines13123020 (PMC12730745; doi:10.3390/biomedicines13123020)
Supplement: Supplementary file 1 [file biomedicines-13-03020-s001.zip]

Archive with 3 entries (3 files):
- Supplementary figure S1 - workflow.tif
- Supplementary Meterial - relative protein abundance.txt
- Supplementary table S1-S6_ed1.pdf
