# Supplementary material for: Integrated Proteogenomic Approach for Discovering Potential Biomarkers in Urothelial Carcinoma of the Bladder
Source: Biomedicines. 2025 Dec 10;13(12):3020. doi: 10.3390/biomedicines13123020 (PMC12730745; doi:10.3390/biomedicines13123020)
Supplement: Supplementary file 1 [file biomedicines-13-03020-s001.zip › Supplementary Meterial - relative protein abundance.txt]

Sample Name	BC12	BC13	BC19	BC23	BC24	BC29	BC30	BC31	BC34	BC39	BC40	BC42	BC43	BC44	BC45	BC46	BC48	BC49	BC50	BC51	BC52	BC53	BC55	BC56	BC57	BC60	BC61	NC02	NC03	NC04	NC05	NC06	NC09	NC11	NC12	NC13	NC15	NC17	NC18	NC19	NC20	NC22	NC23	NC24	NC25	NC27	NC28	NC32	NC33
sp|P02768|ALBU_HUMAN_group_Albumin OS=Homo sapiens OX=9606 GN=ALB PE=1 SV=2	1.29E+07	7.94E+05	62966	91771	1.13E+05	3.31E+06	1.23E+05	2.64E+05	4.17E+05	4.80E+05	1.93E+05	3.31E+06	6.34E+05	5.88E+06	5.54E+06	1.59E+06	1.01E+06	3.60E+06	1.28E+06	2.64E+06	7.62E+05	1.22E+07	1.43E+06	1.03E+06	2.15E+05	7.29E+06	3.19E+05	1.05E+07	1.94E+06	3.12E+07	1.15E+07	3.02E+06	1.90E+06	1.87E+05	2.15E+05	2.07E+06	1.94E+05	3.12E+05	1.16E+06	2.48E+05	2.71E+06	1.22E+07	1.47E+06	5.00E+05	1.75E+06	1.61E+06	2.32E+06	4.09E+06	2.44E+05
sp|P04114|APOB_HUMAN_group_Apolipoprotein B-100 OS=Homo sapiens OX=9606 GN=APOB PE=1 SV=2	2.12E+05	45516	15523	19190	36129	3.48E+05	2.10E+05	9042.4	19598	75003	14160	87423	40852	1.20E+05	26092	90170	17877	33987	18187	1.81E+05	22106	7.10E+05	26577	24051	8779.9	1.12E+05	19698	94445	47756	1.01E+06	41819	84223	8775.5	22051	8981.7	48986	22552	20300	49256	8106.4	9444.4	26741	12407	21994	61780	22866	55382	55377	30270
sp|P01024|CO3_HUMAN_group_Complement C3 OS=Homo sapiens OX=9606 GN=C3 PE=1 SV=2	1.07E+05	21120	8370.2	8184.5	13324	43616	20696	17560	8302	10587	14514	37503	80559	2.37E+05	23681	13525	13589	11065	14737	27788	10969	2.19E+05	1.80E+05	1.09E+05	26470	96303	14736	1.68E+05	20129	2.31E+05	19582	69200	9682.5	27914	10675	30995	34978	15216	15885	10076	9584.9	17226	6741.2	8179	9838.3	87027	18946	2.45E+05	15408
sp|P02787|TRFE_HUMAN_group_Serotransferrin OS=Homo sapiens OX=9606 GN=TF PE=1 SV=3	2.13E+06	5.91E+05	24860	55717	99158	1.27E+06	42575	67589	1.14E+05	3.94E+05	53796	1.44E+06	4.82E+05	3.36E+06	1.16E+06	3.87E+05	3.68E+05	5.51E+05	3.68E+05	1.48E+06	3.94E+05	5.20E+06	2.35E+06	2.59E+05	43771	2.36E+06	1.48E+05	1.96E+06	4.87E+05	7.03E+06	7.77E+05	4.34E+05	1.21E+06	1.87E+05	2.11E+05	5.44E+05	2.01E+05	1.66E+05	1.33E+06	29743	1.25E+06	7.26E+05	2.94E+05	1.17E+05	6.17E+05	1.04E+06	1.15E+05	3.59E+05	90055
sp|P0C0L4|CO4A_HUMAN_group_Complement C4-A OS=Homo sapiens OX=9606 GN=C4A PE=1 SV=2	3136.6	585.26	2600.4	587.4	864.31	2777.7	25546	0	772.51	0	0	449.6	230.15	3136	141.06	0	439.55	631.97	647.2	88.466	118.64	178.18	376.34	3015	269.77	642	0	1576	262.67	311.07	198.98	564.34	213.5	236.1	0	1124.7	452.41	2228.9	292.77	130.65	242.97	187.42	204.58	0	402.18	587.14	0	1227.2	0
sp|P01023|A2MG_HUMAN_group_Alpha-2-macroglobulin OS=Homo sapiens OX=9606 GN=A2M PE=1 SV=3	2.30E+05	21313	27695	18217	32751	1.60E+05	27199	51137	16083	21360	8529.5	1.26E+05	1.57E+05	4.14E+05	61141	28170	36164	70365	35654	12424	14939	3.01E+05	1.08E+05	55821	1.46E+05	2.19E+05	31930	2.77E+05	57314	2.82E+05	49252	1.93E+05	23866	99789	10688	47722	2.03E+05	43020	1.01E+05	16640	6356.1	42373	16223	9811.1	30100	45232	25764	47056	26098
sp|P04264|K2C1_HUMAN_group_Keratin, type II cytoskeletal 1 OS=Homo sapiens OX=9606 GN=KRT1 PE=1 SV=6	1.14E+05	4.54E+05	39194	1.40E+05	72177	60151	43993	91354	9.98E+05	2.25E+05	6.19E+05	46040	28094	49004	87263	2.21E+05	1.72E+05	4.04E+05	6.74E+05	2.84E+05	3.30E+05	31334	21630	50180	63112	1.13E+05	2.99E+05	68133	3.54E+05	51240	5.85E+05	1.07E+05	49902	47974	6.49E+05	4.38E+05	62868	50809	60005	1.32E+05	1.37E+05	3.85E+05	8.36E+05	1.17E+06	7.81E+05	9994.6	6.81E+05	59741	7.50E+05
sp|P02788|TRFL_HUMAN_group_Lactotransferrin OS=Homo sapiens OX=9606 GN=LTF PE=1 SV=6	16042	90884	32188	48180	43032	46413	57808	36627	24448	27104	31934	80977	23251	1.18E+05	87426	1.11E+05	2.77E+05	36329	32456	47996	88244	5.74E+05	3.61E+05	21455	50930	1.77E+06	3.75E+05	33168	4.06E+05	2.43E+05	1.91E+05	16622	32747	78805	1.07E+05	1.10E+05	55247	34107	36549	34245	23330	1.18E+07	8.17E+05	2.08E+06	3.31E+06	4.46E+05	2.62E+06	48000	25733
sp|P01009|A1AT_HUMAN_group_Alpha-1-antitrypsin OS=Homo sapiens OX=9606 GN=SERPINA1 PE=1 SV=3	2.23E+05	89515	19168	16203	21616	3.83E+05	18379	72959	79119	44435	29426	2.19E+05	1.34E+05	9.60E+05	1.76E+05	79708	58064	2.52E+05	1.32E+05	1.21E+05	60979	4.73E+05	3.33E+05	67728	23376	1.02E+06	1.45E+05	4.15E+05	1.04E+05	1.15E+06	1.87E+05	1.46E+05	2.28E+05	35104	42252	1.08E+05	46880	60515	1.29E+05	21219	1.28E+05	2.46E+05	1.38E+05	61688	1.71E+06	1.20E+05	5.21E+05	2.28E+05	21068
sp|P0DOX5|IGG1_HUMAN_group_Immunoglobulin gamma-1 heavy chain OS=Homo sapiens OX=9606 PE=1 SV=2	1.50E+06	2.79E+05	31135	59782	57385	1.93E+06	82907	5.47E+05	1.95E+05	3.31E+05	51153	1.66E+06	7.48E+05	3.74E+06	8.29E+05	6.14E+05	2.55E+05	7.79E+05	2.07E+05	3.73E+06	7.14E+05	4.03E+06	1.64E+06	2.34E+05	97807	6.64E+06	1.95E+05	9.17E+05	9.09E+05	4.84E+06	1.17E+06	1.59E+06	1.62E+06	2.62E+05	1.42E+05	6.46E+05	2.50E+05	1.31E+05	2.55E+05	1.11E+05	2.94E+05	4.27E+06	1.23E+06	5.78E+05	4.37E+06	2.20E+05	6.24E+05	7.82E+05	1.01E+05
sp|P13645|K1C10_HUMAN_group_Keratin, type I cytoskeletal 10 OS=Homo sapiens OX=9606 GN=KRT10 PE=1 SV=6	34309	65371	27779	54154	22752	35328	70135	21628	1.75E+05	82810	2.04E+05	8828.9	44240	23906	11580	1.82E+05	92198	45219	91827	47767	48551	38507	10033	28293	37587	43503	96026	11830	1.16E+05	3.49E+05	39713	43294	58369	68912	78643	55461	2.79E+05	90697	73595	83831	56893	1.61E+05	2.00E+05	3.08E+05	84572	4112.5	1.69E+05	23438	99332
sp|P08603|CFAH_HUMAN_group_Complement factor H OS=Homo sapiens OX=9606 GN=CFH PE=1 SV=4	43304	3981.9	6361.6	5983.8	4429.1	17558	7382	4353.8	14802	9149	6119.3	15407	37088	79505	5517.4	9084	12244	12175	6771.7	7250.8	23046	79270	20931	32924	81370	48741	8359.2	55041	8249	1.73E+05	12322	21498	8921.7	38755	8586.6	14401	10685	31162	18445	11114	23893	17142	10408	5682.6	51388	11602	7373.9	19491	10227
sp|P02671|FIBA_HUMAN_group_Fibrinogen alpha chain OS=Homo sapiens OX=9606 GN=FGA PE=1 SV=2	5.19E+05	1.25E+05	31306	29056	41404	2.78E+05	82426	2.14E+05	61494	92772	57829	5.13E+05	1.60E+05	2.81E+06	3.28E+05	1.40E+05	1.35E+05	2.84E+05	60868	2.08E+06	1.55E+05	3.82E+06	1.78E+05	1.68E+05	73521	7.83E+05	1.21E+05	1.19E+06	5.08E+05	5.06E+06	3.34E+05	62935	35573	40479	68432	64625	97588	1.30E+05	1.77E+05	27932	68831	2.48E+05	1.90E+05	1.08E+05	1.89E+06	1.42E+05	4.38E+05	1.06E+06	54368
sp|P00738|HPT_HUMAN_group_Haptoglobin OS=Homo sapiens OX=9606 GN=HP PE=1 SV=1	7.73E+05	1.13E+05	15179	14368	15780	6.60E+05	19458	73136	20835	50476	11311	1.28E+05	3.41E+05	4.42E+06	1.76E+05	55615	41328	3.52E+05	51477	3.93E+05	45517	3.99E+06	4.25E+05	5.81E+05	3.19E+05	5.94E+05	23017	2.40E+06	32098	6.03E+06	2.66E+05	5.02E+05	48190	3.31E+05	55879	15820	2.10E+05	1.37E+05	7.89E+05	15429	34600	4.87E+05	96438	56123	2.66E+05	1.23E+05	30209	9.50E+05	11262
sp|P02675|FIBB_HUMAN_group_Fibrinogen beta chain OS=Homo sapiens OX=9606 GN=FGB PE=1 SV=2	3.09E+05	43537	10224	13865	20065	2.57E+05	22130	60752	41041	71048	23917	3.21E+05	2.31E+05	3.00E+06	1.62E+05	52295	57250	1.51E+05	30695	2.63E+05	28142	2.42E+06	3.03E+05	1.71E+05	37374	4.37E+05	15494	1.38E+06	1.74E+05	4.58E+06	1.79E+05	22489	11601	40272	15762	32622	62443	27809	1.06E+05	10128	37439	1.61E+05	96401	31641	1.73E+05	46351	79694	1.55E+05	10820
sp|P35908|K22E_HUMAN_group_Keratin, type II cytoskeletal 2 epidermal OS=Homo sapiens OX=9606 GN=KRT2 PE=1 SV=2	36846	67844	56277	68436	93560	20200	38859	37340	70519	43608	40921	28972	18483	25384	19368	76979	27723	88052	1.40E+05	29966	25412	28878	3698.5	60058	1.15E+05	25179	93645	31332	55772	92119	32073	46789	24498	27421	72262	68750	16401	32606	41823	58198	56713	94897	1.69E+05	3.01E+05	40883	2094.4	45721	19805	13130
sp|P02751|FINC_HUMAN_group_Fibronectin OS=Homo sapiens OX=9606 GN=FN1 PE=1 SV=5	87377	14169	16190	15866	31373	35524	44377	21859	29161	16207	17496	35443	59195	73823	31076	17132	18996	41803	32160	43834	60826	1.80E+05	84184	23573	22698	50915	14082	68647	27571	1.83E+05	16122	43973	34258	62415	12783	21671	20821	28044	43450	14708	23109	23656	24853	14755	12250	30740	33995	52176	18726
sp|P00450|CERU_HUMAN_group_Ceruloplasmin OS=Homo sapiens OX=9606 GN=CP PE=1 SV=1	91382	16385	13158	7286.6	13879	95674	19693	17841	20654	12846	41381	92325	47155	2.18E+05	59914	19454	17999	37052	58553	11956	31821	2.82E+05	2.47E+05	51180	30991	40314	22373	1.35E+05	23867	3.35E+05	14047	68973	76945	8865.8	17043	50206	19453	12900	64854	18025	1.03E+05	21570	19235	13730	22008	1.07E+05	21537	2.58E+05	9062.2
sp|P02760|AMBP_HUMAN_group_Protein AMBP OS=Homo sapiens OX=9606 GN=AMBP PE=1 SV=1	2.99E+06	1.44E+05	1.30E+05	56409	14305	35014	31493	37213	1.71E+06	40677	2.36E+05	8.07E+05	5.19E+05	5.67E+05	5.69E+05	1.77E+05	2.18E+06	7.35E+05	7.28E+05	9.43E+05	6.97E+06	1.72E+05	1.66E+06	1.83E+05	3.44E+05	2.78E+06	4.86E+05	1.95E+06	58696	2.89E+05	1.48E+06	1.13E+05	1.10E+06	37776	1.05E+06	6.73E+05	46651	2.43E+05	8.54E+05	6.23E+05	3.33E+06	1.01E+06	97494	27689	4.57E+06	2.55E+06	2.45E+06	7.80E+06	6.47E+06
sp|P35527|K1C9_HUMAN_group_Keratin, type I cytoskeletal 9 OS=Homo sapiens OX=9606 GN=KRT9 PE=1 SV=3	26186	45053	18284	35545	51553	11589	21571	10278	1.68E+05	59918	92672	23322	13652	46133	14695	19824	44515	61036	85724	88302	66896	58118	8148.8	18823	14013	52868	70234	35799	40345	43450	90700	69450	19048	21287	72783	1.38E+05	20480	28937	15290	21790	45894	90726	2.25E+05	1.97E+05	41687	2992.7	1.08E+05	14955	63315
sp|O43790|KRT86_HUMAN_group_Keratin, type II cuticular Hb6 OS=Homo sapiens OX=9606 GN=KRT86 PE=1 SV=1	938.73	17209	4361.9	14694	8488.9	4069.6	6465.4	51152	13117	4358.1	2210.8	953.35	864.14	923.03	6078.9	3562.2	14559	6398.4	4118.7	1500.5	4812.2	3225.1	620.84	2232.2	6365.8	1310.1	5793.7	1904.9	1747.6	3948.5	1637.9	4183.7	2510.5	4391.2	5894.5	15866	2575.9	2488.5	4135.2	1915.1	858.01	11090	1269.4	9911.3	2484.4	252.02	4546	652.27	16955
sp|P02774|VTDB_HUMAN_group_Vitamin D-binding protein OS=Homo sapiens OX=9606 GN=GC PE=1 SV=2	3.69E+05	1.45E+05	32571	44155	32889	1.04E+05	31079	45323	49455	1.03E+05	39242	2.20E+05	1.56E+05	4.02E+05	2.60E+05	1.64E+05	56147	2.59E+05	1.28E+05	4.12E+05	1.11E+05	5.60E+05	1.73E+05	70090	33586	2.76E+05	1.51E+05	7.68E+05	1.19E+05	1.66E+06	2.36E+05	2.82E+05	28596	33579	34792	86022	16300	42994	1.12E+05	27806	1.11E+05	5.21E+05	2.04E+05	1.42E+05	2.10E+05	1.55E+05	1.57E+05	1.75E+05	1.37E+05
sp|P02679|FIBG_HUMAN_group_Fibrinogen gamma chain OS=Homo sapiens OX=9606 GN=FGG PE=1 SV=3	1.45E+05	56546	30594	17810	30774	1.73E+05	42810	37089	30490	60357	51157	3.40E+05	1.19E+05	1.86E+06	1.18E+05	72022	67723	2.32E+05	72908	5.86E+05	59663	2.28E+06	1.20E+05	1.09E+05	22342	4.41E+05	31204	9.08E+05	2.19E+05	2.97E+06	2.01E+05	33247	13783	50051	25958	42521	54553	28445	59960	13782	18483	1.28E+05	1.13E+05	58611	7.63E+05	95449	2.38E+05	2.68E+05	16973
sp|P0DOX7|IGK_HUMAN_group_Immunoglobulin kappa light chain OS=Homo sapiens OX=9606 PE=1 SV=1	4.87E+05	54255	4726.3	5371.4	9790.2	14449	10590	12750	1.45E+05	22362	5619.2	2.69E+05	2.01E+06	9.55E+05	1.91E+05	60806	3.09E+05	79086	2875.9	27418	2.19E+05	1.70E+05	4.86E+06	3.95E+06	1.95E+06	2.28E+06	33183	1.19E+06	92252	7.97E+05	3.69E+05	8.51E+05	3.18E+06	8.91E+05	3.09E+05	2.63E+05	1.25E+06	1.22E+06	1.19E+06	9.99E+05	6.90E+05	1.48E+05	18624	16231	93953	3.70E+05	28456	8.79E+05	6478.9
sp|P02647|APOA1_HUMAN_group_Apolipoprotein A-I OS=Homo sapiens OX=9606 GN=APOA1 PE=1 SV=1	1.70E+05	1.30E+05	22899	33206	33351	5.75E+05	43483	48281	38272	34350	13092	51757	1.00E+05	1.76E+05	35413	86849	28941	1.44E+05	47526	1.68E+05	45339	3.93E+05	56733	69179	44398	91936	82731	37713	1.27E+05	96764	53972	2.88E+05	23962	60424	19906	81557	61899	27459	63790	15443	22953	8830.6	20729	15081	56138	22787	80756	1.06E+05	28535
sp|P00747|PLMN_HUMAN_group_Plasminogen OS=Homo sapiens OX=9606 GN=PLG PE=1 SV=2	1.63E+05	64676	18866	31010	23400	1.12E+05	57802	42744	15961	1.00E+05	19070	98191	64450	3.55E+05	41121	21398	39357	1.25E+05	73257	2.31E+05	1.19E+05	2.89E+05	72224	1.67E+05	73260	2.14E+05	23420	50164	67178	5.31E+05	60706	1.92E+05	1.31E+05	45217	26342	71548	21343	41056	96478	20975	44176	25594	47690	27852	3.10E+05	21084	79497	98566	1.16E+05
sp|P05164|PERM_HUMAN_group_Myeloperoxidase OS=Homo sapiens OX=9606 GN=MPO PE=1 SV=1	22876	45583	35675	76068	62263	46492	71851	25762	54618	30388	56408	24944	17925	27160	7325	31710	26257	31222	52436	12486	23254	83100	45265	36121	39474	4.04E+05	36671	10765	18525	32543	19356	17864	13560	15450	23341	25470	14720	26460	33337	20648	13717	5.18E+05	5.88E+05	4.24E+05	4.67E+05	13821	1.46E+06	11613	10517
sp|Q14624|ITIH4_HUMAN_group_Inter-alpha-trypsin inhibitor heavy chain H4 OS=Homo sapiens OX=9606 GN=ITIH4 PE=1 SV=4	13663	31541	26469	20759	41105	14718	31820	40836	70105	19677	35583	14311	44818	30251	47478	20906	19593	21477	33405	21223	67295	7397	63815	23750	34320	8428.1	23509	44540	24076	24421	25807	21184	54156	42290	30436	49548	16030	34179	19059	24631	49675	10637	19745	32131	21641	2801.5	10280	46985	3825.6
sp|P02790|HEMO_HUMAN_group_Hemopexin OS=Homo sapiens OX=9606 GN=HPX PE=1 SV=2	1.07E+06	53555	54760	24826	45623	1.43E+05	58944	58577	34307	62604	34032	1.29E+05	2.03E+05	4.26E+05	1.15E+05	58561	48721	1.25E+05	73338	16851	2.56E+05	5.09E+05	3.89E+05	68375	94596	3.14E+05	50533	7.16E+05	57727	1.19E+06	1.01E+05	5.56E+05	3.71E+05	1.19E+05	62440	66920	42252	28247	88730	49099	75241	69810	34377	20315	67253	1.38E+05	30281	3.93E+05	40314
sp|P00751|CFAB_HUMAN_group_Complement factor B OS=Homo sapiens OX=9606 GN=CFB PE=1 SV=2	1.11E+05	38254	32900	44030	36727	1.13E+05	47467	59209	24728	39916	14857	72206	44727	2.39E+05	61855	58412	57172	82964	40296	1.62E+05	46121	2.06E+05	36270	25453	37071	1.28E+05	59685	68790	50403	2.63E+05	1.16E+05	1.02E+05	58215	21352	49810	25631	15106	25663	55403	32040	33289	79958	27691	13931	3.85E+05	17093	4.96E+05	1.04E+05	1.18E+05
sp|P25311|ZA2G_HUMAN_group_Zinc-alpha-2-glycoprotein OS=Homo sapiens OX=9606 GN=AZGP1 PE=1 SV=2	1.40E+06	3.30E+05	41388	26051	44600	44073	36177	10800	4.73E+05	34629	83658	3.70E+05	63816	1.70E+05	91025	1.95E+05	3.63E+05	4.06E+05	3.06E+05	3.85E+05	1.04E+06	1.06E+05	3.89E+05	27590	38708	6.81E+05	2.71E+05	1.06E+06	39551	4.75E+05	1.34E+05	1.03E+05	24631	37207	33120	30227	29209	47653	90673	70969	7.10E+05	6.41E+05	72106	20235	5.97E+05	8.41E+05	9.63E+05	9.11E+05	2.64E+05
sp|P07911|UROM_HUMAN_group_Uromodulin OS=Homo sapiens OX=9606 GN=UMOD PE=1 SV=1	2.54E+05	2.34E+05	95043	1.05E+05	51832	32112	40941	84166	2.94E+05	2.53E+05	1.64E+05	1.49E+05	3.45E+05	43098	7.92E+06	2.50E+05	8.99E+05	1.45E+05	4.76E+06	3.45E+05	1.16E+07	1.76E+05	2.16E+06	76575	3.10E+05	4.65E+05	4.46E+05	6.25E+05	1.89E+05	4.79E+05	54818	39283	1.78E+05	49000	3.50E+05	7.88E+05	87817	2.13E+05	7.45E+05	1.01E+06	5.56E+06	2.96E+05	5.93E+05	8.36E+05	86157	7.76E+05	79452	2.31E+06	1.48E+06
sp|P01042|KNG1_HUMAN_group_Kininogen-1 OS=Homo sapiens OX=9606 GN=KNG1 PE=1 SV=2	69178	9192.2	7040.4	5257.1	12628	11620	6353.8	39427	40076	19126	14990	5669.3	81312	71455	19397	55685	27494	65848	21512	11793	3.12E+05	9947.6	1.28E+05	30715	1.52E+05	11139	23040	15646	23124	70416	27732	82821	1.68E+05	15856	61425	24335	20109	37055	22333	2.11E+05	27331	11522	16339	7703.4	19409	4096.7	3601.9	14547	8311.3
sp|P01011|AACT_HUMAN_group_Alpha-1-antichymotrypsin OS=Homo sapiens OX=9606 GN=SERPINA3 PE=1 SV=2	2.13E+05	37953	36846	36575	46147	4.19E+05	34116	22045	34114	29827	32875	1.43E+05	78130	4.95E+05	1.22E+05	49686	85633	2.28E+05	1.66E+05	1.66E+05	2.52E+05	4.18E+05	2.35E+05	63104	42265	1.42E+06	32602	3.48E+05	34706	6.80E+05	2.10E+05	1.54E+05	5.19E+05	17400	65397	1.17E+05	11734	62020	3.46E+05	40283	1.33E+05	50329	69851	38906	3.13E+06	3.11E+05	7.49E+05	5.32E+05	45251
sp|P19823|ITIH2_HUMAN_group_Inter-alpha-trypsin inhibitor heavy chain H2 OS=Homo sapiens OX=9606 GN=ITIH2 PE=1 SV=2	54269	58706	18926	50892	26860	27520	35149	16238	37964	15115	21799	23969	34035	40718	24041	72041	16813	14804	54640	12935	27661	1.21E+05	30911	18054	34585	28718	21142	39002	26271	1.61E+05	27700	64016	96869	28132	46115	19111	67479	65043	33839	41890	15693	34839	38301	61189	19613	8294	14505	14738	36896
sp|P06396|GELS_HUMAN_group_Gelsolin OS=Homo sapiens OX=9606 GN=GSN PE=1 SV=1	45787	37601	14145	38417	21269	21388	20936	13647	1.38E+05	84584	90669	19447	32362	37374	22284	38389	56715	21452	96565	59788	1.51E+05	20792	47973	18478	19357	18679	25003	37843	26936	30217	62919	9713.4	84538	14653	70233	98052	16017	33579	1.25E+05	52859	54076	11398	34094	12855	41754	5164.7	16975	27266	53673
sp|P01008|ANT3_HUMAN_group_Antithrombin-III OS=Homo sapiens OX=9606 GN=SERPINC1 PE=1 SV=1	55705	22011	8958.8	6968.7	10144	40456	14332	62994	20465	15575	26449	47331	45945	1.30E+05	23698	31279	39569	39679	30481	21006	15935	51979	1.37E+05	64507	38744	34125	61853	1.43E+05	29551	1.16E+05	24568	28769	20404	14817	32364	13145	29357	15763	17211	26422	28095	43608	23159	11794	49605	27333	23472	19137	22581
sp|P01871|IGHM_HUMAN_group_Immunoglobulin heavy constant mu OS=Homo sapiens OX=9606 GN=IGHM PE=1 SV=4	1.08E+06	1.20E+05	38163	70764	22577	3.05E+05	26857	25058	1.10E+05	1.10E+05	48397	3.68E+05	1.78E+05	7.53E+05	1.34E+05	1.03E+05	99539	2.22E+05	29850	4.47E+05	2.91E+05	7.07E+06	2.32E+05	98157	58601	1.87E+06	20330	9.08E+05	4.34E+05	8.96E+05	1.21E+05	3.04E+05	1.11E+05	1.22E+05	1.78E+05	2.80E+05	1.10E+05	96508	2.26E+05	34529	1.45E+05	2.76E+05	2.64E+05	43436	64800	1.37E+05	25995	1.99E+05	44114
sp|P01031|CO5_HUMAN_group_Complement C5 OS=Homo sapiens OX=9606 GN=C5 PE=1 SV=4	70050	15283	27556	21592	42901	87450	26554	29758	28765	27319	14395	35037	17013	1.30E+05	31348	10181	7071.6	19589	37444	40425	25335	1.87E+05	23461	15992	27150	35720	18847	55504	48503	1.93E+05	24404	42587	16433	16826	26677	27614	24987	24240	40509	12784	15220	14464	24403	15475	25336	10911	15851	61446	19861
sp|P02538|K2C6A_HUMAN_group_Keratin, type II cytoskeletal 6A OS=Homo sapiens OX=9606 GN=KRT6A PE=1 SV=3	13459	72443	1.14E+05	26858	1.47E+05	67505	21184	5408.6	2.37E+05	20015	69803	42498	2940.8	19062	21220	8068.3	25294	87499	2.15E+05	1.96E+05	23368	6586.3	4848.1	26847	16358	93637	25225	44136	1.97E+05	3.18E+05	60158	18683	15453	8483	72399	50809	4613.2	5921.3	10410	7707.2	20205	1.02E+05	39916	1.17E+05	11214	8478.1	43188	3764.2	10232
sp|P01876|IGHA1_HUMAN_group_Immunoglobulin heavy constant alpha 1 OS=Homo sapiens OX=9606 GN=IGHA1 PE=1 SV=2	60798	29398	27348	13856	31132	24577	20126	7086.4	37596	23550	11839	50100	79626	2.58E+05	66075	13605	46558	74409	36882	18314	18760	2.13E+05	5.77E+05	47000	70147	1.66E+05	4424.7	1.45E+05	70905	2.28E+05	16860	3.20E+05	59988	53562	38535	1.83E+05	37345	46633	1.25E+05	75306	50935	1.01E+05	89727	30366	33355	61244	27829	67864	6954.9
sp|P01833|PIGR_HUMAN_group_Polymeric immunoglobulin receptor OS=Homo sapiens OX=9606 GN=PIGR PE=1 SV=4	17860	26713	18947	16308	34636	13691	30042	24530	76142	9447.4	19645	34385	63169	13689	41581	32105	21495	16149	28907	26577	1.99E+05	11059	54357	18430	15613	1.56E+05	23087	19873	7068.1	25077	40353	12663	58778	30895	29963	68941	19022	29448	1.03E+05	90200	83482	1.27E+05	23024	10854	41366	70949	35703	38861	22846
sp|P68871|HBB_HUMAN_group_Hemoglobin subunit beta OS=Homo sapiens OX=9606 GN=HBB PE=1 SV=2	5.05E+06	33462	29527	32141	33697	60483	39062	64276	29029	30127	18623	1.48E+05	52634	5.81E+06	4.47E+05	1.24E+05	4.77E+05	11171	18436	8.38E+05	76903	5.46E+06	1.06E+05	15730	2.56E+05	8.22E+05	23580	4.27E+05	2.73E+05	9.34E+05	1.90E+05	49310	46450	22233	44374	22894	6.06E+05	23815	1.81E+05	17430	1.03E+05	24724	14151	26581	48868	17236	42919	3.75E+06	17454
sp|P08779|K1C16_HUMAN_group_Keratin, type I cytoskeletal 16 OS=Homo sapiens OX=9606 GN=KRT16 PE=1 SV=4	40973	24484	16635	26960	36429	16450	27571	15538	2.24E+05	15458	7595	22117	15147	20213	22705	13018	21383	41468	27343	10051	14276	14720	17744	41953	11138	14089	13381	15419	19254	39878	9347.6	14234	43848	19241	15083	13621	13014	16868	28372	10060	29784	21298	17546	22010	18194	4902.5	17840	5613.4	14597
sp|P01859|IGHG2_HUMAN_group_Immunoglobulin heavy constant gamma 2 OS=Homo sapiens OX=9606 GN=IGHG2 PE=1 SV=2	2.75E+06	5.47E+06	20678	36363	51565	2.04E+05	39760	95561	1.79E+06	1.64E+06	3.08E+05	3.21E+06	3.37E+05	5.99E+05	3.64E+05	6.35E+06	78337	5.29E+06	66374	2.16E+05	76994	1.67E+06	1.13E+06	1.54E+06	6.70E+05	1.53E+06	89072	1.17E+06	1.20E+07	1.04E+07	84898	5.71E+05	2.33E+05	1.17E+05	70139	2.66E+05	1.30E+05	98792	1.39E+05	85371	8.72E+06	1.91E+05	66882	3.32E+06	84507	3.95E+05	3.71E+06	5.66E+05	1.63E+06
sp|P98160|PGBM_HUMAN_group_Basement membrane-specific heparan sulfate proteoglycan core protein OS=Homo sapiens OX=9606 GN=HSPG2 PE=1 SV=4	1.47E+06	74748	46331	69065	53044	30418	75882	14727	1.54E+06	12784	72956	2.53E+05	99974	2.11E+05	4.73E+05	1.74E+05	2.41E+05	95815	1.94E+05	6.43E+05	1.26E+06	16096	4.30E+05	75810	60552	4.43E+05	45299	2.53E+05	71668	50456	4.85E+05	20324	1.58E+06	23300	1.36E+06	1.58E+06	42113	4.29E+05	3.06E+05	4.86E+05	9.43E+05	74406	26013	21361	2.79E+05	37718	2.87E+05	6.42E+05	1.20E+06
sp|P04746|AMYP_HUMAN_group_Pancreatic alpha-amylase OS=Homo sapiens OX=9606 GN=AMY2A PE=1 SV=2	912.32	2919.7	2933.3	942.97	2779.3	1471.5	3907.2	4482.9	1714.2	4183.1	2415.5	3289.6	2039.9	2903.7	29267	1316	3062.1	1504.2	7208.1	909.96	30633	1785.5	3544.6	998.33	4027.1	2946.5	1974.2	1002.4	4403	1234.4	285.97	1142	1596.3	2013.3	6022.2	902.07	1298.9	857.32	3262.1	11652	14996	2172.2	418.71	1795.9	3632.2	1001.6	5488.2	12473	927.04
sp|P15144|AMPN_HUMAN_group_Aminopeptidase N OS=Homo sapiens OX=9606 GN=ANPEP PE=1 SV=4	32416	18946	41332	38829	94595	37909	76296	9989.4	24180	25196	29087	32103	28089	29954	45335	35610	35102	24212	62623	42542	1.33E+05	29733	16160	13933	22436	1.14E+05	28714	8751.6	17991	19467	74888	18540	24347	20773	90790	65910	26392	18621	1.03E+05	24805	65987	14753	24482	45923	11495	15826	11649	24655	18857
sp|P00734|THRB_HUMAN_group_Prothrombin OS=Homo sapiens OX=9606 GN=F2 PE=1 SV=2	1.63E+05	39795	15396	12907	13971	45158	9466.9	24107	56677	29014	10781	54567	1.00E+05	68731	49925	18702	23710	35635	19433	26929	2.09E+05	54688	1.77E+05	1.05E+05	59153	44169	32791	1.25E+05	21423	2.23E+05	40258	51020	1.11E+05	33370	16990	24215	58186	35968	17637	29453	80311	13920	12467	11374	37869	78517	17708	22363	18973
sp|P30740|ILEU_HUMAN_group_Leukocyte elastase inhibitor OS=Homo sapiens OX=9606 GN=SERPINB1 PE=1 SV=1	27364	24778	34694	40010	27957	31224	54196	22210	28555	43305	37497	12203	10356	38508	20863	2.02E+05	29808	23894	64742	33353	16786	65982	17591	20294	38522	2.44E+05	1.31E+05	42315	30737	33781	19387	41078	25239	13597	22018	35509	30743	7499.3	23030	32366	11107	5.05E+05	2.25E+05	1.64E+05	3.74E+06	25622	3.41E+06	11926	23250
sp|P01133|EGF_HUMAN_group_Pro-epidermal growth factor OS=Homo sapiens OX=9606 GN=EGF PE=1 SV=2	4010.2	3083	5585.3	3424	3121.8	8372.8	5078.9	4933.4	7090	3301.5	1833.9	3884	4838.6	6586.7	14299	4125.2	2650.1	1216.6	6183.8	8488.3	21955	4003	3928.2	3279.6	4654.4	2036.4	1120.4	1911.9	1757.3	5135	1085.6	4334	3633.9	5656.1	3955.1	21849	7568.2	3708.8	8330.5	9836.5	4192.2	2819.8	2810.3	3550.9	3393.3	901.81	5423.2	3917.9	2666.7
sp|P04003|C4BPA_HUMAN_group_C4b-binding protein alpha chain OS=Homo sapiens OX=9606 GN=C4BPA PE=1 SV=2	43131	60057	19254	28488	34935	1.32E+05	31277	39439	25487	51083	17847	33029	67744	4.47E+05	27328	53652	22950	87049	53826	55185	46067	2.08E+05	1.74E+05	36125	37314	73204	28249	83138	17908	3.57E+05	31607	4.20E+05	23206	39005	13469	42573	15324	22654	71170	15976	11774	38441	27510	25761	92031	14383	28062	20726	14459
sp|P35579|MYH9_HUMAN_group_Myosin-9 OS=Homo sapiens OX=9606 GN=MYH9 PE=1 SV=4	37495	32754	8773.3	22019	14429	45004	18823	17518	17435	21570	48472	17979	14235	17560	7531.7	34491	12448	20412	35984	21094	23071	53715	26484	43468	33738	13777	13039	1.15E+05	11802	44796	19028	22830	13174	15444	19629	12707	21037	25835	11878	25174	12542	55965	22413	10207	58239	3618.7	25829	8024.2	14893
sp|Q15323|K1H1_HUMAN_group_Keratin, type I cuticular Ha1 OS=Homo sapiens OX=9606 GN=KRT31 PE=1 SV=3	4887.6	1339.3	3637.3	1724.4	5802.5	4861.2	1128.6	979.55	4356.7	1.60E+06	41833	1604.9	1977	1980.5	192.5	6110.2	1679.9	1240.2	5311.9	1542.4	11702	402.97	2656.9	7954.9	16568	32555	10163	2947.9	8121.8	726.23	1232	5001	1880.8	15738	32084	21154	17561	29429	26705	9545	5673.1	8915.1	3437.8	13566	22966	1201	2226.7	4621.8	13701
sp|P04217|A1BG_HUMAN_group_Alpha-1B-glycoprotein OS=Homo sapiens OX=9606 GN=A1BG PE=1 SV=4	1.54E+05	1.18E+05	11166	25009	17631	1.14E+05	41317	32836	27399	23017	19118	1.84E+05	90398	2.04E+05	1.03E+05	48723	83371	2.05E+05	1.36E+05	1.06E+05	1.12E+05	1.34E+05	4.93E+05	31808	25344	2.24E+05	20344	3.42E+05	51298	7.28E+05	77128	54460	1.31E+05	31401	48275	1.98E+05	25711	77872	4.08E+05	65857	3.35E+05	1.01E+05	33687	20387	98889	1.01E+05	71501	1.58E+05	25161
sp|P02649|APOE_HUMAN_group_Apolipoprotein E OS=Homo sapiens OX=9606 GN=APOE PE=1 SV=1	81050	15742	14328	11184	20593	26133	8629.3	6799.1	18317	13635	15037	19234	29552	42743	17060	14734	42321	14401	7566.5	15155	49028	1.10E+05	26233	30062	44581	19859	19370	9263.1	18484	1.05E+05	15378	24384	14007	31170	11857	21463	32936	11477	19893	4596	8166.8	15287	18406	41806	6775.9	4502.7	23470	11376	26628
sp|P0DOX8|IGL1_HUMAN_group_Immunoglobulin lambda-1 light chain OS=Homo sapiens OX=9606 PE=1 SV=1	32506	51266	20535	11407	25090	85014	30537	26891	27648	63566	14441	32790	10740	61521	22446	56730	59513	1.20E+05	75579	6661.7	54701	59725	80690	7402	4037.9	1.20E+05	30153	52546	68439	1.39E+05	14058	11540	13297	65605	33719	14604	22409	20920	77763	39633	72833	42483	30424	30794	8319.3	15781	73037	25359	36901
sp|P43652|AFAM_HUMAN_group_Afamin OS=Homo sapiens OX=9606 GN=AFM PE=1 SV=1	66751	20842	24922	27007	40871	16257	33399	67309	63923	35093	33863	52387	96353	1.05E+05	28859	25002	50668	19184	17787	28984	26195	51434	60803	35902	29562	82701	33015	1.61E+05	30421	2.43E+05	25408	65893	75149	46458	47598	36547	30797	29804	1.10E+05	58100	57397	30624	13652	27481	68615	18636	46737	23518	48790
sp|P08571|CD14_HUMAN_group_Monocyte differentiation antigen CD14 OS=Homo sapiens OX=9606 GN=CD14 PE=1 SV=2	1.02E+05	19112	16231	14529	15583	26216	21911	8852.8	77130	19461	17860	49306	33194	45721	29530	12938	37177	49999	28566	70585	1.70E+05	13639	1.41E+05	14881	17102	2.47E+05	14835	48640	14400	60063	30942	18130	1.82E+05	12831	1.97E+05	1.36E+05	11860	23297	98100	1.10E+05	1.96E+05	10187	5702.3	5884.7	19860	17335	17293	1.68E+05	25707
sp|P19827|ITIH1_HUMAN_group_Inter-alpha-trypsin inhibitor heavy chain H1 OS=Homo sapiens OX=9606 GN=ITIH1 PE=1 SV=3	66129	29003	24452	30654	33784	38080	21177	59463	41032	13144	18662	52649	47615	2.39E+05	10646	22666	29808	58845	27375	49929	20867	86374	32046	53254	38691	32743	25242	41435	54302	2.15E+05	28891	1.55E+05	19169	27017	40056	47448	35712	59983	39837	16393	10223	24325	31747	37411	33058	6574.8	21732	41868	16908
sp|P05154|IPSP_HUMAN_group_Plasma serine protease inhibitor OS=Homo sapiens OX=9606 GN=SERPINA5 PE=1 SV=3	25008	44675	18216	11967	14930	15450	42305	17115	32714	10935	66300	44813	41165	30206	66640	54237	30140	47266	1.25E+05	2.90E+05	4.16E+05	74289	58567	15215	52970	1.41E+05	2.17E+05	21999	19970	64167	38040	21747	16111	53662	23462	14313	23132	32834	29261	95964	1.51E+05	59191	89760	63527	4.09E+05	55999	7.52E+05	1.16E+05	3.63E+05
sp|P05155|IC1_HUMAN_group_Plasma protease C1 inhibitor OS=Homo sapiens OX=9606 GN=SERPING1 PE=1 SV=2	1.35E+05	29663	19863	17923	18806	36925	25659	66103	1.80E+05	29329	26121	26790	63478	1.48E+05	30230	45613	37316	24090	36197	13995	25579	60859	1.29E+05	79419	47168	3.14E+05	19432	2.12E+05	23813	3.19E+05	72539	53256	1.83E+05	40158	43954	38579	78219	33105	58412	53223	47877	85393	29365	20944	1.07E+05	1.06E+05	58062	29906	10917
sp|P02749|APOH_HUMAN_group_Beta-2-glycoprotein 1 OS=Homo sapiens OX=9606 GN=APOH PE=1 SV=3	2.87E+05	21609	9161.4	14339	9653.9	42614	35772	5749	34855	12118	14524	60599	1.92E+05	2.39E+05	75263	17335	35633	43575	40720	29015	95072	2.55E+05	1.93E+05	1.63E+05	55212	1.43E+05	6078.7	3.16E+05	19663	4.81E+05	68106	2.12E+05	65218	15904	11253	29538	7701.1	30186	60915	33884	1.48E+05	1.02E+05	32195	9272.8	84508	1.09E+05	13318	2.76E+05	18020
sp|P69905|HBA_HUMAN_group_Hemoglobin subunit alpha OS=Homo sapiens OX=9606 GN=HBA1 PE=1 SV=2	5.79E+05	29320	41083	19708	30498	49052	51991	20538	25139	52738	17093	61690	38528	1.48E+06	1.67E+05	61624	69397	13742	58403	37277	13213	2.50E+06	87433	74929	46653	4.72E+05	36929	1.30E+05	1.11E+05	3.33E+05	32386	38179	35171	24001	27395	35395	1.87E+05	22838	25263	9731.4	41322	18267	22814	16516	22222	4142.5	30469	6.89E+05	13808
sp|P02763|A1AG1_HUMAN_group_Alpha-1-acid glycoprotein 1 OS=Homo sapiens OX=9606 GN=ORM1 PE=1 SV=1	89375	32816	21798	17292	43832	19984	19590	26628	25547	17243	8734.9	72826	29596	1.37E+05	33199	27219	90998	98601	50271	34953	64799	75156	89218	1.42E+05	19767	3.85E+05	61741	1.09E+05	29102	1.65E+05	77128	35541	18439	27871	26508	20462	18333	36900	20521	21565	52957	1.25E+05	18419	13313	1.41E+06	2.48E+05	35325	5.86E+05	60120
sp|P63261|ACTG_HUMAN_group_Actin, cytoplasmic 2 OS=Homo sapiens OX=9606 GN=ACTG1 PE=1 SV=1	39365	9018.7	17738	9731.9	17063	56602	12783	10593	7035.6	8975.7	8363.4	21981	28673	48308	84089	11955	29528	7974.1	23287	16973	84282	1.89E+05	84116	31154	26732	30654	4994.5	1.78E+05	14342	51463	23358	17340	16922	9712.1	23373	44435	38220	29147	19421	14849	77700	8304.2	7196.7	7014.6	5973.1	16350	6238.4	5678.9	8730.2
sp|P02750|A2GL_HUMAN_group_Leucine-rich alpha-2-glycoprotein OS=Homo sapiens OX=9606 GN=LRG1 PE=1 SV=2	3.40E+05	80692	34278	1.06E+05	46619	88523	35036	45293	77645	20799	19153	1.10E+05	19744	1.88E+05	27676	84043	47565	74989	1.25E+05	39371	4.48E+05	1.22E+05	2.01E+05	22125	19738	5.18E+05	1.00E+05	51041	24160	29833	1.07E+05	14181	3.81E+05	19260	4.20E+05	63323	18937	14138	3.22E+05	1.46E+05	1.64E+05	44252	25263	17628	76858	1.08E+05	42277	5.84E+05	39082
sp|Q12805|FBLN3_HUMAN_group_EGF-containing fibulin-like extracellular matrix protein 1 OS=Homo sapiens OX=9606 GN=EFEMP1 PE=1 SV=2	1.34E+05	27157	23303	27565	17976	24281	53935	22368	44658	20868	30084	95469	17256	34554	70082	25831	85368	32318	1.10E+05	1.01E+05	2.12E+05	17030	77402	38140	26845	1.62E+05	21460	42680	52417	75504	77494	20296	1.73E+05	26084	1.29E+05	1.26E+05	19706	72926	70851	56022	1.94E+05	76564	25458	21040	83811	7531.2	1.07E+05	51777	77247
sp|P41222|PTGDS_HUMAN_group_Prostaglandin-H2 D-isomerase OS=Homo sapiens OX=9606 GN=PTGDS PE=1 SV=1	46511	1.33E+05	56611	46879	45337	21055	31353	15899	6.54E+05	31786	1.22E+05	2.10E+05	1.05E+05	1.01E+05	57205	99583	2.04E+05	45587	1.16E+05	1.39E+05	4.93E+05	18512	1.58E+05	33923	79429	2.15E+05	1.23E+05	31987	56504	14307	4.69E+05	41851	1.20E+05	12066	5.16E+05	2.76E+05	20118	1.05E+05	1.68E+05	1.77E+05	5.64E+05	43883	39136	33809	1.89E+05	66960	65714	2.29E+05	3.01E+05
sp|P60174|TPIS_HUMAN_group_Triosephosphate isomerase OS=Homo sapiens OX=9606 GN=TPI1 PE=1 SV=4	61299	28320	28669	21463	35733	56500	29720	25701	28046	21672	16583	32215	36580	28128	94571	65234	26836	30568	19056	20690	59354	1.14E+05	23015	25533	28977	1.05E+05	41492	5.95E+05	16881	40056	21986	26881	16592	21967	20027	31130	31948	24811	21305	17084	25200	99892	1.23E+05	18601	40123	10494	45561	24480	11574
sp|Q12907|LMAN2_HUMAN_group_Vesicular integral-membrane protein VIP36 OS=Homo sapiens OX=9606 GN=LMAN2 PE=1 SV=1	43716	24864	12819	31151	16807	4153.6	29561	11940	11341	15587	1.48E+05	45241	14739	12536	91005	16907	18331	42900	1.26E+05	1.37E+05	5.10E+05	6553	32122	20802	51493	83186	18568	16565	15709	9424.5	33993	20354	31883	14951	18128	2.68E+05	11642	40856	1.62E+05	1.65E+05	1.79E+05	18552	8787.6	27587	9872.7	7982.1	13345	32119	25195
sp|P02765|FETUA_HUMAN_group_Alpha-2-HS-glycoprotein OS=Homo sapiens OX=9606 GN=AHSG PE=1 SV=2	3.33E+05	1.69E+05	18970	25361	27422	62879	91641	36220	90643	60872	87193	81072	1.16E+05	90086	27910	36338	3.69E+05	41900	1.44E+05	49626	37552	1.48E+05	1.93E+05	94586	44265	62190	30925	1.59E+05	33268	1.98E+05	32830	68669	88883	45792	28233	34574	31608	1.55E+05	21349	30737	32498	16713	29875	24352	34895	40680	53719	1.13E+05	10523
sp|P98164|LRP2_HUMAN_group_Low-density lipoprotein receptor-related protein 2 OS=Homo sapiens OX=9606 GN=LRP2 PE=1 SV=3	6786.9	3990.9	3387.2	3798.4	3895	2772.5	4803.2	2036.3	23791	5447.7	4054.5	8096.4	3418.6	1806.5	19681	4854.5	8443.8	1947.9	12002	13343	29472	4668.1	4556.7	4253.2	2625.8	7563.8	2309	4164.6	5058.2	7945.3	3037.9	2132.3	2867.3	8090.3	5007.5	19134	4064.5	5627.6	17388	3516.2	27809	5848.8	11868	5342.8	2613.7	2712	7888.4	10874	1864.8
sp|P80188|NGAL_HUMAN_group_Neutrophil gelatinase-associated lipocalin OS=Homo sapiens OX=9606 GN=LCN2 PE=1 SV=2	1.25E+05	46912	21507	56102	52239	51870	52379	64641	58352	1.23E+05	47908	60971	27433	30114	1.53E+05	2.39E+05	1.11E+05	47861	1.03E+05	53489	55309	1.04E+05	75662	22959	94109	5.27E+05	7.15E+05	20945	2.32E+05	47074	32728	31325	90214	63386	46774	47268	45121	36484	35928	78376	32142	3.46E+06	2.55E+05	4.63E+05	4.54E+06	7.40E+05	1.08E+06	70158	21461
sp|P05109|S10A8_HUMAN_group_Protein S100-A8 OS=Homo sapiens OX=9606 GN=S100A8 PE=1 SV=1	39539	1.03E+05	49112	91020	52892	64654	96526	43954	66602	66297	31271	51831	24431	2.58E+05	49260	7.09E+05	1.49E+05	60963	1.65E+05	35153	1.93E+05	8.90E+05	99312	26822	20423	1.05E+06	4.02E+05	23468	1.74E+05	94469	2.34E+05	47076	22469	62344	67305	69522	53384	46271	1.47E+05	67886	44744	3.62E+06	1.76E+06	8.82E+05	6.22E+05	4.33E+05	8.29E+06	47389	1.87E+05
sp|P78386|KRT85_HUMAN_group_Keratin, type II cuticular Hb5 OS=Homo sapiens OX=9606 GN=KRT85 PE=1 SV=1	89128	13754	10205	24090	23762	1238.2	44515	6865.9	11549	12346	15061	49403	9563.4	12144	9827.7	12025	6598.1	23665	14488	34790	16055	14991	7632.2	10896	3555.9	5251.1	21681	1627.2	44497	20284	13824	16339	18160	7844.7	15402	48685	22514	8694.7	93063	17121	13728	23153	44249	8126.2	32456	1241.3	6034.7	3899.6	5039.5
sp|Q08380|LG3BP_HUMAN_group_Galectin-3-binding protein OS=Homo sapiens OX=9606 GN=LGALS3BP PE=1 SV=1	13730	18434	11277	8414.6	14573	6977.6	20332	12572	17122	13401	7176.6	7109.2	26484	14864	23886	21063	9982	6764.2	43210	5046.5	1.22E+05	19019	30237	26982	27758	22110	11454	11620	11455	9497.6	3996.2	27851	13604	12501	25257	19747	18997	18683	32652	60555	46090	19644	9224.3	15372	13400	16503	3246.3	16708	13827
sp|P04040|CATA_HUMAN_group_Catalase OS=Homo sapiens OX=9606 GN=CAT PE=1 SV=3	1.38E+05	6684.1	54929	17987	25923	12319	17196	10412	78500	12851	7401.6	8715.1	3777.7	46697	45946	26583	17394	5689.2	11775	2990.1	6748.2	9374.5	9580.9	14438	9804.1	13947	41154	47299	8979	47650	30321	7669.5	6340.6	4221.2	6426.4	11812	20169	4934.8	8454.9	8383.5	18794	17064	14887	29575	11502	443.18	40141	6820.4	5688.5
sp|P08727|K1C19_HUMAN_group_Keratin, type I cytoskeletal 19 OS=Homo sapiens OX=9606 GN=KRT19 PE=1 SV=4	45217	73258	20579	23404	30665	27709	34288	36526	59752	42727	52866	17526	22276	28686	32620	28903	60745	88008	22654	31082	42015	95777	16351	25991	38154	46144	51875	3.23E+05	44197	36645	35473	1.13E+05	25187	83459	46512	55778	41580	25746	74586	22688	14919	39509	50819	27737	35408	6044.2	33111	10341	14290
sp|P10253|LYAG_HUMAN_group_Lysosomal alpha-glucosidase OS=Homo sapiens OX=9606 GN=GAA PE=1 SV=4	5154.9	5414.5	14028	33862	13284	7782.1	22259	6749.8	56231	8356.9	20287	4308.2	8399	17380	21945	29229	9347.4	7712.1	13170	3155.4	57668	6428.8	21599	18760	8245.8	12133	10110	3888.1	7306.4	12750	11510	9386.5	8865.1	11898	10692	12765	9554.3	5971.6	12176	32667	30315	9556.3	27566	7463.7	17509	3157.7	19842	25650	51577
sp|P02748|CO9_HUMAN_group_Complement component C9 OS=Homo sapiens OX=9606 GN=C9 PE=1 SV=2	54990	18029	13363	10686	12261	1.84E+05	34756	68754	58864	30418	68832	38162	24451	1.56E+05	33970	22820	80156	49027	35871	32199	39436	1.47E+05	65832	37962	30806	14720	39697	72255	55216	1.94E+05	48841	56670	90991	31740	25712	37400	14803	7250.3	41767	18044	16302	35332	35064	25644	24730	14650	25860	52281	6001.9
sp|P10909|CLUS_HUMAN_group_Clusterin OS=Homo sapiens OX=9606 GN=CLU PE=1 SV=1	20313	10955	49572	24280	42633	8301.2	15808	8411.4	18026	33145	19877	16641	19887	48229	14552	16276	23495	42042	16881	19343	1.14E+05	78956	52133	42355	14048	45204	8037.2	14016	13575	1.91E+05	31444	54056	18822	36451	40665	41938	26133	39388	23480	18207	44522	17471	7912.3	23769	16037	18514	9815.6	52246	9084.8
sp|P13647|K2C5_HUMAN_group_Keratin, type II cytoskeletal 5 OS=Homo sapiens OX=9606 GN=KRT5 PE=1 SV=3	11063	6986.1	28425	14589	8244.6	5061.6	7199.7	14738	35384	27309	21762	4973.5	2037.5	20533	17756	19040	16894	5999	10265	6666.7	14253	18432	16607	6734.7	11337	7111.7	15616	6077.8	16317	14783	8066.7	4749.5	23031	14492	10617	12265	5831.5	8074.8	18807	17468	3880.4	12809	11115	19229	33046	3751.7	19765	13865	10109
sp|P63104|1433Z_HUMAN_group_14-3-3 protein zeta_delta OS=Homo sapiens OX=9606 GN=YWHAZ PE=1 SV=1	52628	30188	9360.2	41478	58310	2.06E+05	93290	16920	39405	36521	20875	25139	49982	35569	34373	27251	30957	11070	36331	45359	45034	69387	25797	38783	23211	1.41E+05	75209	5.62E+05	16348	42073	28287	18731	17473	18640	15788	30674	22342	30151	23689	23169	35190	19053	17602	9054.8	11999	4286	19551	11115	88554
sp|P04004|VTNC_HUMAN_group_Vitronectin OS=Homo sapiens OX=9606 GN=VTN PE=1 SV=1	2.13E+05	37572	17730	15519	24518	1.30E+05	47686	64871	50436	28291	40474	47264	63516	3.07E+05	36585	22025	20826	92048	45349	1.46E+05	40127	2.52E+05	53584	33481	24462	1.18E+05	14225	1.67E+05	72775	5.08E+05	8937.9	1.79E+05	52255	38613	27577	43953	12575	29473	32477	36987	28399	59457	42088	27696	54688	34306	15738	1.33E+05	9507.4
sp|P12109|CO6A1_HUMAN_group_Collagen alpha-1(VI) chain OS=Homo sapiens OX=9606 GN=COL6A1 PE=1 SV=3	7831.4	5791	3070.8	3097.2	4517.6	3663.7	6810.7	3458.3	21505	10823	4137.3	8563.8	3756.8	4607.2	27909	1935.2	3705.1	3076.2	17463	22018	59729	8424	1462.8	2821.3	4979.2	9980.1	3916.2	7718.7	3426.5	2129.4	5675.6	1309.5	8676.3	2746.3	4611.9	39939	7658.6	4257.5	16283	4460.1	36589	5557.4	2807	1989.2	2495.2	3677	1427.8	8861.9	8646.7
sp|P08697|A2AP_HUMAN_group_Alpha-2-antiplasmin OS=Homo sapiens OX=9606 GN=SERPINF2 PE=1 SV=3	68100	22866	25294	13674	14099	34128	19374	19950	69932	39763	18429	20717	38200	86057	15711	19885	21894	27209	17557	30105	14354	1.40E+05	32005	33897	19962	76014	23129	60811	26693	2.40E+05	20638	47672	23318	27120	43724	27748	28985	12490	16524	10680	9200.9	21464	19438	12169	3.24E+05	20163	1.20E+05	40484	15835
sp|P36955|PEDF_HUMAN_group_Pigment epithelium-derived factor OS=Homo sapiens OX=9606 GN=SERPINF1 PE=1 SV=4	46402	29043	25908	12709	33041	47761	26126	18011	37558	72757	15783	41137	1.21E+05	59656	15806	34497	18245	22818	21598	37040	35071	1.39E+05	24930	13858	50831	53055	21826	1.13E+05	19593	88690	29020	50422	2.74E+05	23223	21796	8900.3	30907	19729	20024	21111	21603	19730	18858	22065	25970	8989.8	35211	36774	28320
sp|O60494|CUBN_HUMAN_group_Cubilin OS=Homo sapiens OX=9606 GN=CUBN PE=1 SV=5	16281	20386	24214	29450	16508	21362	21523	11625	24058	15761	14737	19738	29399	23291	18439	48008	10518	13925	32412	29424	93512	14313	7583.9	14345	26588	18319	30868	7169.2	14260	21499	11442	6999.2	16151	16617	41418	63692	30026	13704	33530	20394	39959	19596	21069	14842	15169	5853.8	16486	6620	9713.3
sp|P0DOX2|IGA2_HUMAN_group_Immunoglobulin alpha-2 heavy chain OS=Homo sapiens OX=9606 PE=1 SV=2	92819	16944	23662	44422	7703.8	46869	9998.3	2703.8	8074.3	13275	7740.6	33722	18080	68167	47854	16528	30457	50802	19077	7249.7	20634	1.31E+05	26058	3060.2	8693.9	24881	13947	36627	20930	45401	21127	46301	30777	32041	17764	74402	13598	31280	53319	19964	44872	11080	11202	20835	71705	2400.5	71846	33733	6079.9
sp|P11142|HSP7C_HUMAN_group_Heat shock cognate 71 kDa protein OS=Homo sapiens OX=9606 GN=HSPA8 PE=1 SV=1	1.52E+05	37734	22678	30494	28137	1.17E+05	20506	29015	21983	59986	12337	77890	37553	35797	48809	12274	23050	8723.1	16282	20743	61436	2.17E+05	36344	28812	18955	18176	10887	3.61E+05	16741	18596	13046	13780	18433	8679.4	13775	14135	51887	26373	8879.8	16169	54261	41232	8445.7	16767	47968	31521	43502	11986	21914
sp|P07355|ANXA2_HUMAN_group_Annexin A2 OS=Homo sapiens OX=9606 GN=ANXA2 PE=1 SV=2	11285	13102	18990	16030	26375	19649	35863	20931	36835	24044	14766	12009	24360	16049	14267	45329	18245	19350	14694	20469	31542	59907	19962	32039	30807	19954	17447	2.84E+05	30271	47041	27052	27957	18381	25157	17383	21346	22491	20567	20536	12648	43875	14931	32608	23990	39729	5201.7	23369	12564	27693
sp|P00915|CAH1_HUMAN_group_Carbonic anhydrase 1 OS=Homo sapiens OX=9606 GN=CA1 PE=1 SV=2	3.17E+05	10378	15303	26064	21951	6700.6	15502	17003	9515.8	35334	8425.9	44953	7373.1	1.11E+05	3.46E+05	14772	44984	9741.5	22480	21327	25058	53215	38537	15911	35761	30589	17429	50345	16097	88722	53909	35772	83902	10451	20868	19017	56408	12365	16394	6907.4	10883	11250	13509	6606.2	11688	3257.9	15536	1.41E+05	9472.3
sp|Q96PD5|PGRP2_HUMAN_group_N-acetylmuramoyl-L-alanine amidase OS=Homo sapiens OX=9606 GN=PGLYRP2 PE=1 SV=1	78761	55164	7416.5	26175	8316.9	8574.3	10174	20580	29002	33154	23144	31382	29249	55060	40559	28784	18363	43609	26121	69609	93824	61755	15886	11862	1.07E+05	24357	11643	22039	31105	85304	35215	52853	1.03E+05	36680	54681	1.45E+05	36976	21272	39776	39103	43739	15789	13766	5619.4	12493	9096.7	17699	27204	15986
sp|P07900|HS90A_HUMAN_group_Heat shock protein HSP 90-alpha OS=Homo sapiens OX=9606 GN=HSP90AA1 PE=1 SV=5	10260	3221.7	3491.6	3425	3834.8	45630	3415	5005.3	13802	1969.3	14238	3878.4	7854.3	1644.5	4784	1127.2	3224.3	1678.7	2027.9	8055.3	5715.7	13037	2277.8	6614.2	2441	26505	3730.5	91344	3188.9	1272.7	1731.5	4927.3	4314	4535.2	3508.1	4802.1	2718.9	4007.7	4131.2	1797.5	897.19	3069.5	2062.3	1351.5	4185.6	898.5	2972.9	3410.8	3915.9
sp|P10643|CO7_HUMAN_group_Complement component C7 OS=Homo sapiens OX=9606 GN=C7 PE=1 SV=2	19511	19484	7209.2	14701	11642	18346	27057	14795	22717	17075	21945	15903	20347	36338	11093	11134	29905	26372	20091	22314	88758	33501	19312	12776	15433	50802	22598	15127	26011	54688	17560	20587	11029	10503	9106.5	14414	19724	12469	14427	12593	37831	18393	12659	9422.5	1.03E+05	15546	1.15E+05	19240	61867
sp|P07602|SAP_HUMAN_group_Prosaposin OS=Homo sapiens OX=9606 GN=PSAP PE=1 SV=2	41404	30253	17432	15459	37697	30428	54690	64971	48282	55365	1.17E+05	31125	46127	21195	17432	28464	65383	22894	44083	20017	4.63E+05	96138	82555	27253	59671	8.20E+05	69053	36320	21068	51698	19836	20945	24390	47854	19501	25989	25858	53687	26905	37821	70373	46868	26132	15882	2.64E+05	1.30E+05	9.22E+05	5.34E+05	2.59E+06
sp|P05090|APOD_HUMAN_group_Apolipoprotein D OS=Homo sapiens OX=9606 GN=APOD PE=1 SV=1	54987	24288	38281	50760	45600	72900	1.17E+05	28677	1.03E+05	89124	6.31E+05	1.40E+05	50895	1.16E+05	19259	1.94E+05	95120	54969	1.48E+05	62016	2.77E+05	85343	24548	1.48E+05	24141	1.72E+05	1.28E+06	55980	30609	96104	39611	49767	43233	34538	1.77E+05	50071	35141	31552	33190	97009	62945	1.82E+05	1.23E+05	19301	7.38E+05	19369	2.68E+05	1.27E+06	4.04E+05
sp|P02533|K1C14_HUMAN_group_Keratin, type I cytoskeletal 14 OS=Homo sapiens OX=9606 GN=KRT14 PE=1 SV=4	1882.6	3199.1	10010	1840.7	4184.7	2957.2	8084.4	16184	16212	4591.9	2928.5	1795	12099	3803.7	1635.3	12149	3123	8251.7	8670.4	2428.7	2096.9	3457.9	5575	9127.8	4945.2	8914	2685.2	3490.2	877.47	9127	9165.4	2573.2	2941.3	5321.4	3807.5	7137.3	4631.7	2628.7	8003.2	1740	2051.2	5651.1	6678.6	7042.3	8851.8	345.81	1727.6	3198.9	7484.5
sp|Q07075|AMPE_HUMAN_group_Glutamyl aminopeptidase OS=Homo sapiens OX=9606 GN=ENPEP PE=1 SV=3	4610	15234	11801	7125.2	8782	9545.3	11005	26580	28595	10603	20594	3533.9	787.42	2938.5	1079.1	5478.9	13045	3968.4	5827	3547.5	51578	1406.4	8234.2	7898.9	2133.4	45677	8046.8	4570.8	12579	12037	25482	17657	1937.8	4111.7	9079.1	1641.6	8702.4	4140.8	49326	3495.1	5502.5	3834.7	3184.1	8718.5	3023.3	11646	10230	6651	13961
sp|P32119|PRDX2_HUMAN_group_Peroxiredoxin-2 OS=Homo sapiens OX=9606 GN=PRDX2 PE=1 SV=5	937.87	1408.1	2049.3	1110.1	2955.7	1016.7	3377	1499.4	1550.2	4678.5	6916.1	305.49	368.3	485.89	14133	9254.1	308.88	565.82	1980.4	132.69	1250.1	227.11	713.13	302.34	3069.7	741.83	1664.9	7849.5	704.85	410.21	658.41	449.08	927.05	742	740.32	449.69	4084.3	511.41	381.66	420.29	1012.7	629.38	283.37	302.01	236.47	47.033	561.45	9481.9	408.04
sp|P04075|ALDOA_HUMAN_group_Fructose-bisphosphate aldolase A OS=Homo sapiens OX=9606 GN=ALDOA PE=1 SV=2	55855	15798	34871	18736	25811	61802	46157	28815	33681	19040	9361.8	32454	44148	42247	37922	50640	21202	11526	27702	18139	49995	69071	10193	26126	25695	41470	11454	2.48E+05	14848	38680	24957	26317	19274	16286	14714	23501	14737	7538.2	13150	13249	25294	20836	30874	16332	22424	4404.7	20764	7347.1	16320
sp|P05787|K2C8_HUMAN_group_Keratin, type II cytoskeletal 8 OS=Homo sapiens OX=9606 GN=KRT8 PE=1 SV=7	55865	64064	13641	19581	21930	16323	27747	1.48E+05	1.74E+05	84434	87690	25904	55039	28305	18543	69182	44192	36765	94298	16409	1.34E+05	1.04E+05	25594	62810	74490	1.27E+05	23407	4.02E+05	58904	1.07E+05	1.26E+05	1.73E+05	33893	79688	68576	1.37E+05	54172	65232	66952	34100	43495	1.19E+05	63129	1.59E+05	2.13E+05	19425	88629	15881	34519
sp|P05546|HEP2_HUMAN_group_Heparin cofactor 2 OS=Homo sapiens OX=9606 GN=SERPIND1 PE=1 SV=3	36345	24205	16549	18746	55946	77391	77748	27718	24120	33656	31771	39682	30776	54363	6530.6	20619	15902	32611	23080	2987.3	6517.8	2.03E+05	31611	17086	12197	57551	24629	10113	30979	1.36E+05	7817.6	27175	12050	13835	23239	24420	20615	11995	6844.8	9386	6974.6	37231	26524	10832	49541	11722	32088	27107	5804.2
sp|Q9NSB2|KRT84_HUMAN_group_Keratin, type II cuticular Hb4 OS=Homo sapiens OX=9606 GN=KRT84 PE=2 SV=2	15544	17135	10420	8106.7	12373	14023	25063	28601	56709	11648	12897	7336.2	8130.3	47167	7749.5	19728	1.03E+05	15034	9252.9	4168.2	10947	10117	11802	22764	28392	14643	23639	13333	16800	19449	46395	13682	12531	12154	45480	7655	13917	15647	20042	20071	17880	16378	19860	21106	52217	2352.6	32842	8601.2	1.41E+05
sp|P02753|RET4_HUMAN_group_Retinol-binding protein 4 OS=Homo sapiens OX=9606 GN=RBP4 PE=1 SV=3	1.05E+06	20832	12186	19136	13799	56695	34348	24998	98582	29775	16361	85629	40914	59162	31070	89874	2.09E+05	15276	37831	99741	1.18E+05	1.01E+05	71689	50207	60259	1.35E+05	37140	1.34E+05	15340	1.84E+05	2.09E+05	1.13E+05	1.19E+06	16064	5.13E+05	40488	32204	30457	55404	20094	48936	5.13E+05	36951	36185	4.23E+05	42061	1.77E+05	4.38E+05	97612
sp|P01019|ANGT_HUMAN_group_Angiotensinogen OS=Homo sapiens OX=9606 GN=AGT PE=1 SV=1	63895	18488	18156	10220	25276	38707	16261	11673	10500	11421	15980	17106	26652	72853	32439	9153.5	11900	24330	22818	13229	24021	63075	38685	19487	17450	53088	13848	49677	21884	71748	37513	42392	1.28E+05	7994.2	42710	15407	4739.4	6060.2	14723	7495.8	8759.2	5339.9	10296	4080.8	4885.1	13543	14300	46627	6157.3
sp|P06727|APOA4_HUMAN_group_Apolipoprotein A-IV OS=Homo sapiens OX=9606 GN=APOA4 PE=1 SV=4	11239	12328	8020.7	5405.3	10658	36599	28909	20080	9703.1	10173	15484	6800.9	5513.1	18175	7214.4	25918	13155	11389	17088	52440	17838	1.09E+05	15726	33322	24556	11006	19695	13307	9048.8	61764	6548	17015	89059	12705	15246	11921	30655	43977	26426	6729.2	9614	13291	30874	12453	19179	12206	23624	8071.3	7407
sp|P51884|LUM_HUMAN_group_Lumican OS=Homo sapiens OX=9606 GN=LUM PE=1 SV=2	95745	15509	8215.4	6219.8	14222	29197	9726.5	15223	20500	78645	10997	34196	15710	57082	1.55E+05	5158.2	14157	29428	13571	28881	26947	1.73E+05	69534	7413.6	41272	1.06E+05	24256	67941	43074	91144	48040	12528	1.05E+05	1.36E+05	19619	18437	16952	14393	28182	19098	31661	7990.4	6247	7590.9	27948	20251	29391	47940	61007
sp|A0A0B4J1Y9|HV372_HUMAN_group_Immunoglobulin heavy variable 3-72 OS=Homo sapiens OX=9606 GN=IGHV3-72 PE=3 SV=1	51524	12928	1983.8	1911	1730.6	26421	3413.3	1276.6	6590.5	19001	0	40670	17738	77039	25095	4703	8552.9	25131	8563.6	33263	5311.7	1.88E+05	28550	24615	11593	1.82E+05	5550	1.05E+05	86791	1.90E+05	40263	61876	41892	2680.6	9515.5	36173	11005	16829	27679	6828.5	21974	24914	5808.4	4686.6	38810	24774	16509	24880	4317.9
sp|P15586|GNS_HUMAN_group_N-acetylglucosamine-6-sulfatase OS=Homo sapiens OX=9606 GN=GNS PE=1 SV=3	38580	51516	15799	24331	25725	12830	22700	5150.5	69287	23688	16442	57683	26144	18607	17763	67541	67655	28645	91679	44298	2.31E+05	28174	13410	15593	9039.3	2.48E+05	1.54E+05	46834	58558	23153	56382	24174	16657	29961	40028	19041	19727	12947	36354	43751	89223	32196	54301	24012	12949	62955	76059	1.81E+05	4.45E+05
sp|P07339|CATD_HUMAN_group_Cathepsin D OS=Homo sapiens OX=9606 GN=CTSD PE=1 SV=1	29747	33243	50832	30784	48940	21053	65012	37822	2.63E+05	47017	39993	1.13E+05	40107	67460	1.18E+05	1.37E+05	53710	20903	1.79E+05	28593	2.01E+05	34514	31200	25929	23217	1.53E+05	56245	30803	23697	30207	30399	40343	48829	29106	2.48E+05	47462	16686	26846	83003	54536	1.25E+05	88030	44677	80239	4.33E+05	17084	39756	25578	65952
sp|P04196|HRG_HUMAN_group_Histidine-rich glycoprotein OS=Homo sapiens OX=9606 GN=HRG PE=1 SV=1	40713	7150.6	4107.1	8068.8	5422.9	6864.1	7342	4828.9	4861.6	4156.7	3385.3	20869	26878	66795	4261	5281.8	13140	9550.3	2573.4	11404	5879.1	51882	19782	18817	15719	21878	4796.7	70690	11619	1.77E+05	17055	33454	3324.4	9819.2	2605.7	9802.9	3593.6	7453	13825	4047	5681.5	10202	8708.5	5023.8	28731	29612	9654.6	13653	3063.9
sp|P06702|S10A9_HUMAN_group_Protein S100-A9 OS=Homo sapiens OX=9606 GN=S100A9 PE=1 SV=1	54661	22069	1.28E+05	37722	23628	25095	35102	23291	18721	41193	22052	56739	14596	3.90E+05	24152	49292	1.01E+05	39274	85058	19748	91117	1.46E+06	1.37E+05	34903	42634	1.97E+06	1.91E+05	1.19E+05	73834	1.47E+05	2.09E+05	34450	21567	61218	17055	21258	61641	48935	35526	46563	34241	1.18E+06	4.87E+05	3.49E+05	3.16E+05	6.45E+05	2.70E+06	73095	1.26E+05
sp|P08729|K2C7_HUMAN_group_Keratin, type II cytoskeletal 7 OS=Homo sapiens OX=9606 GN=KRT7 PE=1 SV=5	17527	11920	23327	10079	39971	7695.8	25281	12977	24378	12632	9465.8	6318.1	11423	23714	7698.2	19235	7054.3	9049.2	10998	5683.2	12826	43259	7246.3	14437	33108	16269	13720	87960	6490.3	14559	18301	10240	11119	32223	11285	8105.4	34948	23154	22597	11153	8321.3	19551	32020	18254	13810	3349.9	18336	9285.5	10230
sp|P54802|ANAG_HUMAN_group_Alpha-N-acetylglucosaminidase OS=Homo sapiens OX=9606 GN=NAGLU PE=1 SV=2	5388.9	14687	16438	10757	10251	8844.2	14568	7877.8	7611.1	7097.2	3493.4	9354.5	9620.4	8722.4	3179.3	2063.1	7124.8	6831.2	5390	6288.9	17513	16326	8238.1	5929.1	6013.7	7430.4	4151.2	7371.6	18297	14669	5371.7	9728.1	6718.8	8944.5	20160	18161	12886	10903	11477	12954	32584	3734.7	11386	4057.8	10774	13071	8051.9	15747	4334.7
sp|P61626|LYSC_HUMAN_group_Lysozyme C OS=Homo sapiens OX=9606 GN=LYZ PE=1 SV=1	36347	58392	19128	16709	20483	15665	20837	70025	93738	82177	37187	31077	67126	65735	47163	1.48E+05	60561	39829	21715	27142	64950	52146	35004	59073	61543	3.13E+05	6.74E+05	45550	83413	48186	50959	39878	45567	59033	53516	53103	99041	33852	67851	39244	12233	3.90E+05	3.76E+05	5.30E+05	2.50E+06	52635	9.90E+05	19555	63025
sp|P07195|LDHB_HUMAN_group_L-lactate dehydrogenase B chain OS=Homo sapiens OX=9606 GN=LDHB PE=1 SV=2	95832	46106	21896	34160	97757	1.01E+05	98757	20568	39440	48750	40964	36797	30609	71289	86760	84412	46541	21416	1.15E+05	70687	1.68E+05	46928	21335	10649	11952	2.13E+05	26306	2.54E+05	27361	52827	43265	21195	19070	35290	53261	46636	32243	38684	40339	34243	1.32E+05	58722	32373	42949	14387	33690	64400	23646	15657
sp|P15311|EZRI_HUMAN_group_Ezrin OS=Homo sapiens OX=9606 GN=EZR PE=1 SV=4	14680	16586	13406	7038.9	11705	14370	21212	9432.5	11012	9237.9	31111	7101.7	29245	9693.7	6891.3	14742	11105	7149.2	13133	3554.8	17401	17865	9571.4	28152	19100	27961	7592.9	1.97E+05	17345	26443	7375.2	58693	9261.2	6256.1	9438.8	21770	29779	12026	24118	7059.7	18230	14460	17875	7085.2	9336.1	7770.5	12961	8471.5	16626
sp|P49913|CAMP_HUMAN_group_Cathelicidin antimicrobial peptide OS=Homo sapiens OX=9606 GN=CAMP PE=1 SV=1	17420	48337	9656	17844	14602	15436	27008	45392	28443	30551	17682	6365.9	40315	28510	24011	27109	22663	24907	18308	26681	31124	12576	11839	17852	32789	46560	1.19E+05	21097	60086	60056	19235	41627	13841	61228	32797	75127	46763	33458	36390	31566	13244	6.60E+05	1.92E+05	1.23E+05	1.01E+05	2792.1	2.69E+05	10001	14395
sp|P14618|KPYM_HUMAN_group_Pyruvate kinase PKM OS=Homo sapiens OX=9606 GN=PKM PE=1 SV=4	8042.9	10337	46839	36457	13453	62000	12526	7151.3	10777	9971.9	25112	16973	40030	70430	10781	41488	12184	21313	23248	23225	32986	84239	63998	12477	9485.8	82855	54687	82839	24636	80617	61488	45357	44033	24333	80992	12405	19550	49501	39162	9620.2	44417	28891	18633	18646	1.30E+05	10861	43266	14759	3385
sp|P15309|PPAP_HUMAN_group_Prostatic acid phosphatase OS=Homo sapiens OX=9606 GN=ACP3 PE=1 SV=3	15864	11633	6830.4	8445.9	6896.2	4382.8	11925	50246	12131	2340.8	4055.4	1211	18414	2396	18835	13027	1517	29785	5641.2	2431.7	14921	22620	1330.1	14710	3739.7	3070.5	4994.8	80350	36490	7820.6	76761	62619	57559	1239.4	1.43E+05	11765	30244	70838	1.13E+05	3365.7	90006	48991	24396	8056.6	19350	12821	4493.4	12586	4256.7
sp|Q8WZ75|ROBO4_HUMAN_group_Roundabout homolog 4 OS=Homo sapiens OX=9606 GN=ROBO4 PE=1 SV=1	16204	19292	24220	17940	46379	4.13E+05	90630	66956	46262	1.47E+05	38756	4.93E+05	12122	1.96E+05	2.94E+05	78171	30064	50618	68100	4.36E+05	1.15E+05	2.26E+05	11817	19909	25853	2.32E+05	69368	1.30E+05	12437	1.26E+06	1.26E+05	1.25E+05	61124	36024	33328	10852	11223	1.20E+05	49027	19239	97168	21151	2.05E+05	20286	1.16E+05	1805.9	1.73E+05	1.01E+05	67478
sp|P35555|FBN1_HUMAN_group_Fibrillin-1 OS=Homo sapiens OX=9606 GN=FBN1 PE=1 SV=4	11620	8602.5	14154	23647	35599	4241.4	28690	9830.3	24678	25120	11172	18313	9126.2	24653	16255	13535	14958	7786.8	13899	27456	55145	24646	15785	12999	20604	57169	36212	10645	9743.1	15288	10738	12432	14961	49123	13870	24072	16316	13212	26721	19075	26947	17243	29019	19154	77333	44503	93939	51610	2.73E+05
sp|Q6EMK4|VASN_HUMAN_group_Vasorin OS=Homo sapiens OX=9606 GN=VASN PE=1 SV=1	48812	25362	19380	10207	42813	30121	19646	12079	1.88E+05	17099	38325	12079	27503	22105	69503	28932	15958	46322	1.04E+05	75553	1.50E+05	19076	17993	19383	16162	27114	68661	12346	23556	23622	51065	34673	76431	23855	70225	90016	27655	56664	88201	25248	1.06E+05	17584	78940	26539	10871	17995	23570	20777	21330
sp|Q9Y6R7|FCGBP_HUMAN_group_IgGFc-binding protein OS=Homo sapiens OX=9606 GN=FCGBP PE=1 SV=3	6380	11315	15781	20840	20601	11951	25685	4828.1	39431	10336	12115	20734	7130.6	19142	6366.1	13589	15674	10891	17525	8530	16250	10725	7283.2	9251.1	14857	22470	6766.2	33136	21146	11567	7391.2	24046	8545.9	6387.7	10194	8938.8	8847.7	12553	7252.1	40962	12894	1.39E+05	14778	8814.3	15216	13534	21358	5769.1	6138.6
sp|P08174|DAF_HUMAN_group_Complement decay-accelerating factor OS=Homo sapiens OX=9606 GN=CD55 PE=1 SV=4	1.38E+05	70319	21110	18331	23762	10774	81725	58697	2.31E+05	28032	50378	78149	11340	16478	46082	53186	56606	61739	1.32E+05	29461	2.31E+05	28592	15389	15080	21923	62380	1.01E+05	3834.9	27136	39501	66389	22867	26795	38961	58826	51456	19553	18181	40925	49677	1.91E+05	1.40E+05	1.00E+05	54947	2.21E+05	43590	2.49E+05	68984	2.16E+05
sp|Q16270|IBP7_HUMAN_group_Insulin-like growth factor-binding protein 7 OS=Homo sapiens OX=9606 GN=IGFBP7 PE=1 SV=1	10981	23149	10532	6565.4	21450	24476	19717	36110	98076	74792	33613	11464	9749.3	25739	13629	7760.6	25955	26101	47208	52474	81775	7922.1	16853	5864.1	15968	1.80E+05	55725	12452	19461	13661	9942.2	4389.9	39178	19191	4469.6	40910	17545	9318.9	9123.9	44575	78731	25029	21175	18864	15782	26493	21281	31753	22384
sp|P05543|THBG_HUMAN_group_Thyroxine-binding globulin OS=Homo sapiens OX=9606 GN=SERPINA7 PE=1 SV=2	11295	10303	9441.3	14787	8281.4	5745.6	15488	6448.6	13243	7766	7037.2	4986.1	4894.9	18767	2358.8	10078	6884.3	2981.3	4801.3	3343.8	10980	8067.2	77675	3857.3	4776.3	32162	9316.5	5996.7	5296.9	20416	3166.4	6265.8	7561.1	10426	5221.4	6652.1	19199	8966.7	6103	5941.9	8105.5	7101.9	7148.7	5005.4	10147	16537	6747.8	9788.6	5513.5
sp|Q9BRK3|MXRA8_HUMAN_group_Matrix remodeling-associated protein 8 OS=Homo sapiens OX=9606 GN=MXRA8 PE=1 SV=1	4092.7	4466.2	4405.5	4311.6	2854	1640	1579.4	3479.8	9539.8	1568.4	10016	2138.1	219.32	2539.4	351.6	11784	1050	2467.8	2633.1	838.26	6970.6	3882.2	956.69	953.4	808.68	2600.9	4904.1	2093	2080.1	3786.9	3417.7	3932.4	644.56	8739	1384.7	3448.3	5017.2	17434	4501.4	4870.9	850.39	4349.8	639.09	6287.4	1757.8	82.696	1628.6	174.42	1797.6
sp|Q93088|BHMT1_HUMAN_group_Betaine--homocysteine S-methyltransferase 1 OS=Homo sapiens OX=9606 GN=BHMT PE=1 SV=2	8580.7	14328	24141	45540	29225	21319	31890	19413	17871	17655	19864	24091	79957	16803	24249	2.12E+05	33401	17575	27628	19744	48262	12601	41526	25355	56778	1.12E+05	30208	2.80E+05	24186	59627	22889	30430	32116	18164	15798	19796	24447	16171	23247	17227	28260	33983	16104	20935	10019	45675	42955	11534	17893
sp|P13671|CO6_HUMAN_group_Complement component C6 OS=Homo sapiens OX=9606 GN=C6 PE=1 SV=3	24458	19396	17209	5264.6	9320.8	6528.4	13960	14407	8689.4	18294	11430	13225	17970	65205	10548	9140.3	8473	7761.3	19926	17243	26691	60465	20191	11118	9704.1	22751	32413	8083.3	16550	76438	14612	56388	7399.6	19721	9702.2	16340	6145	27278	12254	27060	6982.1	7769.5	26157	12385	33906	7006.6	32409	18040	5198.5
sp|P29622|KAIN_HUMAN_group_Kallistatin OS=Homo sapiens OX=9606 GN=SERPINA4 PE=1 SV=3	9914.4	7260.5	2083	13941	4591.1	12965	7544.8	19349	5825.8	18087	11598	1194.8	16380	22184	3346.4	5537.6	11467	47284	19873	14424	6508.4	18587	6877.1	6001.4	9020.8	31186	6299.1	16937	42244	6220.1	5370.1	11299	5931.3	7338.1	5582.8	13422	2866.3	8187.2	20825	4584.2	18674	14796	12051	4668.6	6984.8	3012.4	7276	1778.1	14698
sp|P07998|RNAS1_HUMAN_group_Ribonuclease pancreatic OS=Homo sapiens OX=9606 GN=RNASE1 PE=1 SV=4	1.11E+05	60766	55936	15775	30601	40037	17896	29063	8.03E+05	91048	2.29E+05	54650	35355	66619	3.54E+05	1.20E+05	1.98E+05	70291	2.44E+05	1.54E+05	1.25E+06	18988	83641	26052	40513	88011	3.79E+05	85799	30835	61938	1.11E+05	27444	27205	44349	24362	40625	49489	24236	20838	1.69E+05	3.94E+05	4.24E+05	1.46E+05	66778	7.90E+05	55587	9.25E+05	2.54E+05	2.41E+06
sp|P04279|SEMG1_HUMAN_group_Semenogelin-1 OS=Homo sapiens OX=9606 GN=SEMG1 PE=1 SV=2	3764.8	2985.1	1533	1717.2	2285.8	2349.6	2547.2	5095.3	4694	6681.5	4816.6	1162.2	1626.4	1765.8	655.97	7117.1	5657.4	6297.1	3274.9	2172.5	2720.7	8368.5	6812.6	4307.2	5789.3	13074	5789	1532.2	2598.6	9240.1	2058.9	2667.3	2899.4	4163.5	5221.3	5061.3	4794	5734.6	4159.2	2043.3	2242.7	5678.2	13548	5340.1	5135.1	158.84	4067.2	884.03	2771.1
sp|P61769|B2MG_HUMAN_group_Beta-2-microglobulin OS=Homo sapiens OX=9606 GN=B2M PE=1 SV=1	5.39E+05	45610	32831	70930	48539	34581	1.19E+05	24184	39791	24526	20063	44395	23318	36010	13513	58909	43238	28070	19455	24200	79681	43842	3.33E+05	56610	29329	1.02E+06	30415	3.23E+05	25282	29938	1.95E+05	31925	8.88E+05	49874	75584	25459	24693	26506	36555	16790	28572	91855	16173	44514	58461	1.17E+05	2.51E+05	1.48E+06	35934
sp|P14780|MMP9_HUMAN_group_Matrix metalloproteinase-9 OS=Homo sapiens OX=9606 GN=MMP9 PE=1 SV=3	6029.4	13249	11831	32960	48563	12594	55938	32534	20034	18312	21327	8105.1	25867	27238	8817.8	62802	21230	27606	19008	6174.4	14000	73966	47025	57395	20822	4.41E+05	51085	34385	19125	30696	42598	13982	12584	40628	11804	37788	16532	37313	42599	6092.6	10779	78176	19094	14200	2.69E+05	8701.3	84698	5083.2	12312
sp|P04406|G3P_HUMAN_group_Glyceraldehyde-3-phosphate dehydrogenase OS=Homo sapiens OX=9606 GN=GAPDH PE=1 SV=3	4645.3	5158.9	9587.8	5097.8	14476	67649	22894	6067.2	13408	11740	9580.9	4888.6	10020	3945.1	4930.3	11137	7306.7	4680.7	7362.4	13200	22956	31634	6150.8	8000.5	3651.9	6096.8	5887.8	33436	4802.4	12627	3589.6	3324.3	9472	8892.4	4082.8	3591	4788.1	6395.4	5006.3	2428.7	7411.9	3315.9	3753.1	5021.4	5574.3	1851.9	8486.9	3528.3	4625.5
sp|P02743|SAMP_HUMAN_group_Serum amyloid P-component OS=Homo sapiens OX=9606 GN=APCS PE=1 SV=2	37672	5275.1	7551.9	5148.7	18776	23828	27499	16388	7718.4	9124.1	7990.9	31727	11965	1.34E+05	16188	9172.8	6579.6	50723	19601	49974	20968	1.48E+05	10131	35796	8106.1	21908	6753.2	1.05E+05	12993	3.67E+05	16656	54893	5944	8626.8	2616.4	2566.6	2116.3	9338.9	5628.5	4718	10079	10116	18217	17140	38799	12542	20080	38467	2981.7
sp|P01619|KV320_HUMAN_group_Immunoglobulin kappa variable 3-20 OS=Homo sapiens OX=9606 GN=IGKV3-20 PE=1 SV=2	7.42E+05	2.54E+05	1.63E+05	1.63E+05	18969	2.41E+05	61135	9021.5	3.29E+05	33821	32035	3.00E+05	1.60E+05	3.14E+05	2.24E+05	2.34E+05	3.11E+05	3.24E+05	3.02E+05	3.03E+05	6.49E+05	9.26E+05	1.06E+06	1.04E+05	46723	2.27E+06	39975	7.16E+05	7.31E+05	8.21E+05	4.86E+05	2.77E+05	4.81E+05	1.01E+05	1.93E+06	9.12E+05	75775	2.87E+05	5.72E+05	6.75E+05	1.01E+06	5.79E+05	1.26E+05	55670	7.48E+05	1.58E+05	1.42E+05	9.71E+05	3.07E+05
sp|P55290|CAD13_HUMAN_group_Cadherin-13 OS=Homo sapiens OX=9606 GN=CDH13 PE=1 SV=1	1.26E+05	18873	20115	30493	25503	7718.9	28066	34256	2.13E+05	21582	1.70E+05	30560	5143.5	41940	16498	2.21E+05	54038	27247	25037	63179	4.37E+05	24438	34007	42130	63382	1.97E+05	49181	39035	9774.5	20438	48617	33041	48010	21949	25778	27351	11803	13827	55557	1.03E+05	1.45E+05	11479	20692	18696	23597	46878	13368	2.66E+05	4.61E+05
sp|P22891|PROZ_HUMAN_group_Vitamin K-dependent protein Z OS=Homo sapiens OX=9606 GN=PROZ PE=1 SV=2	9278.3	10555	10440	4447.2	3584.8	7013.2	8029.7	26226	12609	27651	8408.2	7702.9	14422	6184.8	9978.3	11404	4753.9	4934.1	6855.1	6905.2	14808	14564	6401	38286	14228	16545	7650.9	12042	2785.1	11434	8961.4	23048	13402	15430	11471	16371	9335.2	23262	23645	46030	19656	9443	2798.6	7386.6	12680	2127.5	7330.8	7899	6273.7
sp|O43707|ACTN4_HUMAN_group_Alpha-actinin-4 OS=Homo sapiens OX=9606 GN=ACTN4 PE=1 SV=2	4948.3	5984.6	3966.8	3322.8	7543.9	3697.7	13678	6604.2	14710	3384.5	6689.3	7632.5	4668.1	6481.8	3353.6	7293.8	7660.1	4128.2	10083	5083.3	5091.6	6569	3239.5	7358.1	6706.2	6681.7	5662.6	48898	7769.9	82764	3468.1	10343	5494	6814.6	3958.5	4791.1	6286.3	4508.6	10119	4404	4291.5	8394.4	2667.5	3083.4	8652.3	1638.7	7217.1	6141	6383.4
sp|P13987|CD59_HUMAN_group_CD59 glycoprotein OS=Homo sapiens OX=9606 GN=CD59 PE=1 SV=1	3.11E+05	2.29E+05	86390	35553	18344	20290	25140	43893	1.83E+06	26219	3.41E+05	1.80E+05	1.33E+05	1.26E+05	4.80E+05	1.24E+05	3.58E+05	2.14E+05	8.35E+05	4.78E+05	2.15E+06	50448	1.37E+05	1.01E+05	2.02E+05	8.10E+05	1.29E+06	1.33E+05	57039	45789	1.67E+05	1.14E+05	24844	1.26E+05	1.92E+05	1.20E+05	33674	42422	1.02E+05	4.19E+05	1.28E+06	4.57E+05	5.41E+05	3.44E+05	1.91E+06	3.69E+05	1.83E+06	7.79E+05	1.34E+07
sp|P10451|OSTP_HUMAN_group_Osteopontin OS=Homo sapiens OX=9606 GN=SPP1 PE=1 SV=1	3.45E+05	42275	21125	13829	20882	23205	20870	59512	1.99E+05	38693	26370	22200	48296	48827	1.05E+05	60661	58461	21580	30667	24039	1.68E+05	27808	78310	79971	36615	3.63E+05	20965	30878	28377	32927	71608	26140	32255	72498	19100	25544	41235	58113	54862	90056	95963	35502	34396	20631	41032	41028	23335	62523	2.74E+05
sp|P12830|CADH1_HUMAN_group_Cadherin-1 OS=Homo sapiens OX=9606 GN=CDH1 PE=1 SV=3	43954	5788.1	16377	10165	5375	7746.9	3243.6	8276.5	27331	12176	6872	18292	10051	4996	30848	13363	13424	4962	10183	16791	3.05E+05	7399.1	25865	21986	10671	17475	8390.5	13405	3935.3	10469	10272	8237.2	36119	6912.1	33162	8548.4	21898	22650	1.13E+05	27886	2.85E+05	32188	3084.8	3478.2	2481.2	10280	5210.9	84647	8518
sp|P02766|TTHY_HUMAN_group_Transthyretin OS=Homo sapiens OX=9606 GN=TTR PE=1 SV=1	22381	27790	9472.3	6615.6	13487	8338.4	10024	40341	5857.6	8027.8	7668.7	19675	78340	27902	4463.5	10075	13076	9129	11579	5399.7	9151.8	21665	33753	14002	26286	20537	5083.8	35034	7355.6	38371	10533	15328	18527	19788	5142.2	11445	5399.4	19693	16220	18534	3729.4	11461	9690.4	4293.3	10842	19509	5270.6	14235	7330.8
sp|Q9UBC9|SPRR3_HUMAN_group_Small proline-rich protein 3 OS=Homo sapiens OX=9606 GN=SPRR3 PE=1 SV=2	11832	19648	33787	20837	40267	22591	1.00E+05	20412	48769	20968	12362	9959	15920	37204	11846	58568	42543	28877	26964	19419	20826	15100	38739	34014	22040	18023	72277	22046	24921	38494	29634	34903	20029	34559	29787	18842	24042	28900	19149	37363	30381	34497	32109	35615	36200	1625.5	20604	12520	12750
sp|Q06830|PRDX1_HUMAN_group_Peroxiredoxin-1 OS=Homo sapiens OX=9606 GN=PRDX1 PE=1 SV=1	1.10E+05	25013	16178	16024	21018	96963	19560	8053.4	30270	10146	10778	90032	20464	22837	69013	14587	23270	8168.2	13829	18570	55581	89601	10093	18512	22335	67865	14656	5.87E+05	11815	30402	15895	6610.5	13221	16831	25075	34102	20216	20564	40058	21282	67883	19207	12880	7879.4	17844	4966.4	54434	17726	18264
sp|P19652|A1AG2_HUMAN_group_Alpha-1-acid glycoprotein 2 OS=Homo sapiens OX=9606 GN=ORM2 PE=1 SV=2	2.26E+05	54086	15148	27019	49514	49855	80725	28756	29646	36360	56560	38225	64797	1.27E+05	23632	1.03E+05	18485	27788	1.08E+05	42505	1.22E+05	1.82E+05	2.64E+05	77309	42992	4.56E+05	74297	3.34E+05	1.58E+05	2.85E+05	31716	58819	23069	1.03E+05	43069	36095	23519	53786	1.18E+05	47117	1.06E+05	1.08E+05	86957	26356	3.80E+05	3.51E+05	44479	6.12E+05	55256
sp|P04083|ANXA1_HUMAN_group_Annexin A1 OS=Homo sapiens OX=9606 GN=ANXA1 PE=1 SV=2	13723	16065	52875	15485	15665	21378	27429	6587	5601.4	17711	11057	21530	4363.6	19056	11376	20285	12602	8976.7	47970	20116	14849	94119	29239	15422	31490	81484	7521.6	1.29E+05	32529	38969	8024.9	27554	9475.1	36597	14827	22324	26909	12285	24899	32678	12300	18305	16166	13171	14476	6755.8	22423	4454.9	8801.2
sp|P02730|B3AT_HUMAN_group_Band 3 anion transport protein OS=Homo sapiens OX=9606 GN=SLC4A1 PE=1 SV=3	7209.8	1810.4	2123.9	3079.3	8769.3	1632.8	4409.4	3442.8	3243.3	5124.3	2287	1723	429.7	1289.3	15983	4095.3	15662	2124.4	13268	1842	3493.3	1244.8	1456.1	599.18	1797.9	7347	2504	573.24	2148.7	4162.4	2414	6874.8	597.8	3438.5	6133.4	916.69	2041.7	2663.2	2274.2	1020.3	663.04	6283.2	1901.2	4913.6	5075.3	115.23	918.41	477.86	1500.9
sp|O94919|ENDD1_HUMAN_group_Endonuclease domain-containing 1 protein OS=Homo sapiens OX=9606 GN=ENDOD1 PE=1 SV=2	21567	4250.8	3141.1	3462.4	2376.2	1735.2	2209.3	3453.9	2045.3	3436.8	3177.7	8976.5	4850.1	4651	4784.4	3535	5448.2	920.13	2651.3	1532.9	10437	851.83	17359	12637	7691	2633.5	8593.9	8064	2502.9	5798.5	6269.7	4667.9	7369.9	11964	16642	15008	13391	17984	17589	12883	22780	2462.8	2904.3	3618.6	1953.2	4068.3	2311.7	26785	7663.8
sp|P06312|KV401_HUMAN_group_Immunoglobulin kappa variable 4-1 OS=Homo sapiens OX=9606 GN=IGKV4-1 PE=1 SV=1	58228	29347	18915	27669	19231	44669	34981	12116	1.44E+05	21787	30708	66678	67060	76736	55599	1.11E+05	48809	73830	85195	30408	93645	1.14E+05	2.93E+05	48255	17731	5.58E+05	1.49E+05	1.14E+05	73043	89032	73000	53448	54903	13908	90420	67636	11350	15979	44266	89903	73452	68451	37706	17676	22640	2.35E+05	36859	1.30E+05	33413
sp|P00558|PGK1_HUMAN_group_Phosphoglycerate kinase 1 OS=Homo sapiens OX=9606 GN=PGK1 PE=1 SV=3	2867.7	6615.1	10748	3940.8	13315	31828	21799	10994	17882	6299	8744.6	6084.4	2778.3	12214	15539	9639.9	7910.7	6189.2	5533.3	6148	13866	20801	8695.2	3844	18132	9588	4575	2973.4	6790.9	8537.5	10714	8707.1	9253.2	9930.1	16000	8059.8	7496.3	20659	4437.7	2740.1	11237	5610.2	12238	6759.6	2965.4	711.85	3862.9	2790.2	6355.3
sp|P17900|SAP3_HUMAN_group_Ganglioside GM2 activator OS=Homo sapiens OX=9606 GN=GM2A PE=1 SV=4	14639	1789.3	2723.2	4771.9	2211.7	1123.3	7273.8	2523.4	10517	4897.4	3963.8	17677	5035.7	16572	897.09	7747.9	10367	7578.5	9078.4	6309.5	82535	2287.8	4561.9	2457.1	2609.8	89475	5080	2120.4	1863	1324.5	22690	1093.2	7083.3	1074.5	21009	8844.9	3676.2	1849.9	38923	6676.9	18759	4572.6	1058.4	1301.2	11887	24614	17856	94876	8942.9
sp|P08311|CATG_HUMAN_group_Cathepsin G OS=Homo sapiens OX=9606 GN=CTSG PE=1 SV=2	7373.6	25494	23455	23521	69130	22020	71675	14988	11411	12646	7462.8	6549.3	5696.7	10741	23944	24540	18791	8298.9	13823	4265.4	14486	31214	6446.1	8352	6121.5	28794	1.13E+05	11671	22555	7829.2	5949.4	13058	6687.7	21628	29171	10825	13488	19017	27268	24941	6317.9	9.55E+05	3.97E+05	2.84E+05	2.09E+05	5441.1	1.56E+05	4873.4	29692
sp|P62805|H4_HUMAN_group_Histone H4 OS=Homo sapiens OX=9606 GN=H4C1 PE=1 SV=2	59096	1.02E+05	15811	1.32E+05	27406	1.77E+05	40187	23852	30351	19365	9369	75070	52562	92032	25852	64650	62033	19339	32089	39856	79574	1.08E+06	32056	35866	23964	1.05E+06	1.82E+05	14555	1.10E+05	80079	41144	28506	15476	23697	16102	75303	39709	22672	23235	17612	7705.7	2.94E+05	9.57E+05	8.55E+05	1.56E+05	10842	23364	12240	23371
sp|P16278|BGAL_HUMAN_group_Beta-galactosidase OS=Homo sapiens OX=9606 GN=GLB1 PE=1 SV=2	10455	14317	6636.9	14450	9684.1	6994	28213	9286.3	23109	11203	21142	15333	14388	17047	8957.6	12691	27851	13309	8531.5	4301.9	42698	42553	25200	27815	21692	12534	7342.5	9576.8	10477	9069.4	2627.9	22557	8285	23347	10427	6917.2	7248.8	7999.1	6296.4	6366.6	17513	12065	10015	12703	10800	4974.6	12997	16367	9863.5
sp|P01591|IGJ_HUMAN_group_Immunoglobulin J chain OS=Homo sapiens OX=9606 GN=JCHAIN PE=1 SV=4	29598	7545.1	16653	11814	7493.1	5071.9	5956.2	7093.4	19410	18941	4702.5	30144	69176	25166	23619	5942.1	49599	11971	23312	47287	41106	1.46E+05	20870	6137.6	47436	1.35E+05	6599.3	53702	45281	43490	17410	28354	22731	80735	19495	34384	20190	22078	87389	58303	52518	1.14E+05	11890	15903	14031	32669	39964	20424	7490.5
sp|Q96FE7|P3IP1_HUMAN_group_Phosphoinositide-3-kinase-interacting protein 1 OS=Homo sapiens OX=9606 GN=PIK3IP1 PE=1 SV=2	36984	30331	20698	23917	25048	20753	80544	38423	93757	21922	43143	20180	16470	15747	22882	23860	59809	12437	34683	1.29E+05	8.97E+05	27919	29902	21590	23983	74247	85640	24652	18189	60343	61377	31298	25754	26267	25195	13235	14331	46616	43820	84010	66015	57285	30263	21800	1.88E+05	1.95E+05	1.70E+05	1.23E+05	1.28E+06
sp|P13796|PLSL_HUMAN_group_Plastin-2 OS=Homo sapiens OX=9606 GN=LCP1 PE=1 SV=6	29226	26876	8441.1	34393	15844	21823	15564	14764	15602	16427	4916.2	8001.7	4502.5	48759	21271	27901	9305.6	19761	12588	7312.9	20224	27144	11772	26866	10503	39857	22055	14629	15252	20178	17870	18937	9496.2	10173	39180	9879.2	10178	16116	7454.1	6804.2	4573.1	88316	12206	20445	59776	13854	1.01E+05	4748	18546
sp|P62937|PPIA_HUMAN_group_Peptidyl-prolyl cis-trans isomerase A OS=Homo sapiens OX=9606 GN=PPIA PE=1 SV=2	40076	5685.9	8225.6	4805.5	5595.3	14557	5080.5	5672.8	13747	6343.1	10902	2307.3	16430	5062.9	6149	7807.5	15212	2538.5	15069	1814.9	10515	15077	15374	18570	8555.4	24598	5173.1	3.19E+05	2735.4	13066	5165.7	8448.6	13594	6219.3	6288.3	18079	6278.9	2681.1	8259.8	5352.9	5686.2	5225.1	3728.7	2589.5	5208.7	5463.5	13823	5084.5	25351
sp|O75594|PGRP1_HUMAN_group_Peptidoglycan recognition protein 1 OS=Homo sapiens OX=9606 GN=PGLYRP1 PE=1 SV=1	1.04E+05	43757	22613	18597	41245	12929	17655	74125	3.36E+05	15522	40782	1.21E+05	63995	27162	1.21E+05	1.43E+05	65966	41912	1.53E+05	1.62E+05	1.13E+06	65874	1.47E+05	25249	31079	6.02E+05	1.21E+05	10426	51444	21862	2.05E+05	30916	1.14E+05	17765	4.85E+05	3.33E+05	15370	44093	58456	93686	2.85E+05	1.14E+06	3.90E+05	1.33E+05	5.96E+05	39957	1.91E+05	1.39E+05	92710
sp|P04432|KVD39_HUMAN_group_Immunoglobulin kappa variable 1D-39 OS=Homo sapiens OX=9606 GN=IGKV1D-39 PE=3 SV=2	4235.3	740.7	2785.4	1968.2	4098.2	1785.1	2691	0	0	0	0	525.81	539.49	2820.9	722.94	1729.2	663.79	706.28	2380	243.47	294.89	1107.7	584.74	793.7	390.95	519.58	877.67	189.65	455.29	1578.8	966.31	1643.2	153.91	768.27	365.25	807.44	574.29	1448.4	2050.2	1278.2	1398	4769.6	1719.3	3425.3	1970.7	182.47	1001.8	54.709	570.9
sp|Q92954|PRG4_HUMAN_group_Proteoglycan 4 OS=Homo sapiens OX=9606 GN=PRG4 PE=1 SV=3	5942.7	31265	22025	12446	16240	4433.3	13399	63894	8552.8	34474	25256	9149.3	7357.9	22716	15738	32779	15309	6653.8	81813	4708.2	37380	11722	7734.3	48973	18192	10277	10959	7444.5	8312.1	17154	7569.4	11089	15518	8203.1	8212.1	7463.5	11931	8600.6	27636	15723	6636.3	13031	7998.7	21103	47406	1051.5	47500	8162.8	1.38E+05
sp|P23142|FBLN1_HUMAN_group_Fibulin-1 OS=Homo sapiens OX=9606 GN=FBLN1 PE=1 SV=4	26984	17850	13950	9549.8	19635	22944	17560	23733	23091	34454	31187	15574	28538	25034	13109	19054	28161	8524.9	23436	3490	31932	67463	19465	12830	31588	1.11E+05	23543	1.17E+05	12454	46515	5726.9	59447	40743	1.96E+05	10347	9224.9	54475	46282	25523	33480	9306.5	8091.6	14505	8069.1	33420	33961	59088	10182	6298.7
sp|Q6UXB8|PI16_HUMAN_group_Peptidase inhibitor 16 OS=Homo sapiens OX=9606 GN=PI16 PE=1 SV=1	1.88E+05	12429	64181	8556.9	11016	9938.5	13450	18698	11639	44261	31160	23990	3784.2	8290.2	6446.5	38114	16322	17386	11634	8587	45968	20303	16933	14638	15819	44518	9368.2	55718	6514.1	12715	13642	14919	57552	6362.2	18704	14568	14052	13132	8791.5	19102	1.24E+05	18571	12461	8890	63716	28685	15208	1.28E+05	7960.3
sp|O75882|ATRN_HUMAN_group_Attractin OS=Homo sapiens OX=9606 GN=ATRN PE=1 SV=2	2003.7	1061.4	1579.2	1515.7	1566.6	904.85	1812.8	850.72	0	1052.7	0	625.62	657.36	581.87	1130.2	2359.7	302.92	856.76	1380.2	771.04	968.85	4431.5	379.83	1324.7	656.93	2970.3	2388.3	839.95	3308.7	2397.6	2402.2	766.56	963.1	229.14	1291.8	267.05	395.92	535.5	1010.1	226.39	823.51	1639.5	1161.4	427.46	670.1	352.78	7653	363.35	385.77
sp|P02042|HBD_HUMAN_group_Hemoglobin subunit delta OS=Homo sapiens OX=9606 GN=HBD PE=1 SV=2	1.03E+05	2050.7	4113.6	8612.2	5547.9	7347.2	6025.4	7695.1	26047	16528	5044.5	3446.2	2888.1	1.86E+05	23549	8114.7	9284.5	6092.9	5001.7	30036	12422	2.43E+05	5661	5627.4	25325	34363	6920.6	4869.6	4646.9	33441	7689.2	11328	15241	13395	9207.9	7055.9	25410	10220	16824	15795	3208.8	4479.6	12845	4380.1	4536.3	1138.7	3384.4	1.90E+05	4099.2
sp|P09525|ANXA4_HUMAN_group_Annexin A4 OS=Homo sapiens OX=9606 GN=ANXA4 PE=1 SV=4	67322	9176.1	35851	27985	23653	12783	62321	10067	24510	20725	16587	18984	5215.2	28139	9259.9	23890	10462	24781	35504	11540	70855	23329	44390	14413	19433	25176	40978	49562	17877	37545	15530	18748	12469	13635	12124	16345	9332	13335	18862	9651.9	8831.6	17807	11675	17818	8153.4	2747.4	42277	19833	4958.5
sp|P00918|CAH2_HUMAN_group_Carbonic anhydrase 2 OS=Homo sapiens OX=9606 GN=CA2 PE=1 SV=2	41051	22312	26917	8086.3	41982	3146.2	34366	11032	3206.1	5850.8	5461.3	12518	44730	4048.9	82035	24880	14957	16718	13044	6779.1	14616	13806	5074.9	7193.9	11621	13871	8930.4	9301.5	9732.6	13447	3399.6	2.99E+05	6235.4	25031	6933.7	14720	8571.6	8780	4369.5	4317.2	9222.8	10935	13151	8958.5	5697.7	50700	16208	10741	9055
sp|P04792|HSPB1_HUMAN_group_Heat shock protein beta-1 OS=Homo sapiens OX=9606 GN=HSPB1 PE=1 SV=2	38989	7066.6	12902	35907	11748	8917.1	19504	4998.4	15891	5020.5	10453	7424	24152	4598.4	11819	8818.3	10089	7294.9	28076	8447.5	27281	16108	7740.8	18209	6957	12669	6964	8.19E+05	9325.8	16197	14037	5775.9	7888	8712.6	9815	10791	15813	5271.8	8942.8	13335	20623	8556	10610	4592.8	7238.7	971.59	7476.5	3296.9	24532
sp|P0DJD8|PEPA3_HUMAN_group_Pepsin A-3 OS=Homo sapiens OX=9606 GN=PGA3 PE=1 SV=1	15089	35147	32033	34726	25296	11043	29743	27102	55247	85113	28581	15676	5656.3	23120	26728	49302	52216	9526.9	52548	28309	26863	25967	31213	50905	17975	35582	35569	47069	30839	24299	20034	83606	21995	99203	29958	97183	62483	41566	42243	27315	25985	29410	41208	38807	51370	2784	26717	11571	17436
sp|P05451|REG1A_HUMAN_group_Lithostathine-1-alpha OS=Homo sapiens OX=9606 GN=REG1A PE=1 SV=3	3.41E+05	94454	48632	53457	25978	37823	48631	30354	2.04E+05	97990	23591	61060	12832	73091	45983	2.13E+05	1.69E+05	84972	41916	2.11E+05	4.39E+05	28687	1.18E+05	42991	81833	4.41E+05	69705	39301	83052	33428	1.63E+05	32870	2.86E+05	20064	2.62E+06	1.84E+05	26642	36182	77118	43278	1.12E+05	2.66E+06	35492	38595	8.24E+05	14410	2.99E+06	8.86E+05	7.67E+05
sp|P05156|CFAI_HUMAN_group_Complement factor I OS=Homo sapiens OX=9606 GN=CFI PE=1 SV=2	4809.2	4158.7	3768.1	3897.9	3555.4	3427.3	3863.3	7366.1	9191.4	3375	4202.9	4357.5	5466.9	9142.4	4955.1	4065.2	3563.6	4667.1	2507.7	459.41	10805	12027	8150.5	7400.4	8657.5	6163.5	0	10407	6432.7	8575.7	4150.7	12384	12678	6975.6	5914.8	9798.6	8401.7	2660	4152.7	7077.1	5064.3	8689.5	5379.1	2228.9	3773.5	5166.7	4005.4	5878.1	5638.1
sp|O43451|MGA_HUMAN_group_Maltase-glucoamylase, intestinal OS=Homo sapiens OX=9606 GN=MGAM PE=1 SV=5	7910.5	10700	7311	5478.7	9480.1	22986	20552	11969	8399.4	9762.4	15633	7066	3058.6	15118	9987.2	8442.6	4839.4	8379	17123	10017	11218	17317	5205.3	11597	16488	17229	8176.8	9574.7	34739	10133	4757	10070	6694.5	6499.4	6203.7	10643	12755	27608	8558.2	8312.3	14303	11248	9190.4	12886	15332	3331.7	23567	3994.7	14393
sp|P08246|ELNE_HUMAN_group_Neutrophil elastase OS=Homo sapiens OX=9606 GN=ELANE PE=1 SV=1	12009	52181	66274	30014	52969	20052	91097	15813	12102	21408	11030	6964.3	7531.1	22203	16211	24417	27057	10489	13637	10592	20776	26370	9261.9	61942	10545	1.04E+05	51577	11883	19552	31791	15910	12952	13488	19550	13307	24146	11339	24381	13486	12967	19080	2.10E+05	2.38E+05	1.67E+05	1.26E+05	6646.9	2.90E+05	5863.4	31418
sp|Q9HCU0|CD248_HUMAN_group_Endosialin OS=Homo sapiens OX=9606 GN=CD248 PE=1 SV=1	816.63	1597.5	687.16	1502	2845.7	2307.1	2074.7	3838.6	3036.9	2847.3	3678.1	920.19	668.45	1114.2	841.42	1337	1083.8	545.5	2397.8	1061.1	1305.2	2013.3	724.38	994.36	5889.2	522.79	5212.3	1848.7	1731.5	1965.3	1305.6	1247.4	1249.7	2064.8	1149.5	229.51	617.91	1063.6	526.73	1423.7	1523.7	1071.6	2606	2262.9	978.77	1434.1	335.99	263.2	568.55
sp|P00748|FA12_HUMAN_group_Coagulation factor XII OS=Homo sapiens OX=9606 GN=F12 PE=1 SV=3	7471.3	4332.1	4798.3	1684.5	12852	4398.3	5209.4	30833	3782.5	2849.3	16491	3325.2	3193.7	11228	2517.2	4480.8	4428	2338.3	3687.3	3946.8	10645	13222	2961.5	4074	5264.2	7446	3762.7	10448	1569.8	8857	3564.5	7018.6	6021	14567	1346.5	2075.8	9676.8	4590.3	5744.2	1979.9	1910.9	10020	3266.5	1448.3	4276	1120.4	5603.3	946.97	3258.1
sp|P03952|KLKB1_HUMAN_group_Plasma kallikrein OS=Homo sapiens OX=9606 GN=KLKB1 PE=1 SV=1	31900	27740	15062	5143.4	7019.2	5589.4	11091	36448	1.06E+05	37512	18618	6882.2	10203	17322	1981.1	9321	11431	3864.4	17059	24170	5883.3	96743	5970.9	8488.6	30607	48461	67121	73458	26142	1.72E+05	9877.2	36881	7151.5	16435	15638	13873	14364	14088	38547	4183.5	1303.9	4367.1	38714	16698	35100	14039	45958	34725	6798.2
sp|P05062|ALDOB_HUMAN_group_Fructose-bisphosphate aldolase B OS=Homo sapiens OX=9606 GN=ALDOB PE=1 SV=2	10524	3984.7	6130.3	2857.2	6729.4	4214.3	6118	5407.7	5072.9	3618.5	13768	1977.3	5436.2	6960.8	4084.4	3539	6756.1	1707.7	4198.9	6052.6	44696	4669.6	5052.4	6432.1	7976	12406	6787.7	5988.8	3311.5	7085.4	4517.1	5330.6	5437.7	1358.2	3701.7	3436.7	4356.6	5869.4	2181.1	9878.7	1579.7	12859	2867.8	2620.5	7890.8	999.64	14010	1410.9	9743.1
sp|P07288|KLK3_HUMAN_group_Prostate-specific antigen OS=Homo sapiens OX=9606 GN=KLK3 PE=1 SV=2	2558.7	5060	80653	7350.4	8990.3	6771.3	6989.2	4180.2	20357	8976.1	33769	3340.4	3853.3	4581	2527.4	7534.7	13387	2582	3717.5	70076	1.41E+05	4849.5	3591.2	9275	8139.4	2625.3	3664.8	4113.7	2477.3	8688.9	3169.3	6826.8	8233.6	13038	24619	32527	4603.7	6380.4	2977.6	4413.4	1934.1	5980.3	12474	17749	4902	1554.2	6782	55692	21909
sp|P01860|IGHG3_HUMAN_group_Immunoglobulin heavy constant gamma 3 OS=Homo sapiens OX=9606 GN=IGHG3 PE=1 SV=2	1.81E+05	2.73E+05	18891	1.07E+05	24372	9.17E+05	21387	60733	77041	3.00E+05	33578	6.82E+05	1.66E+05	6.48E+05	1.21E+05	7.12E+05	1.18E+05	7.38E+05	60138	1.35E+06	95325	9.03E+05	2.89E+05	55123	28128	5.69E+05	41822	1.83E+05	1.77E+06	4.26E+05	5.14E+05	2.05E+05	1.40E+05	67124	1.14E+05	5.05E+05	79122	62266	1.28E+05	35393	81424	3.82E+05	2.43E+05	1.38E+05	4.87E+05	45023	4.10E+05	1.20E+05	43019
sp|P27169|PON1_HUMAN_group_Serum paraoxonase_arylesterase 1 OS=Homo sapiens OX=9606 GN=PON1 PE=1 SV=3	25180	12128	4225.8	7061.7	6252.4	26320	11638	6785.4	7352	3401.2	11064	15925	13435	27553	12464	37471	2989.4	15303	12722	15500	3740.8	41223	10649	19960	6533.4	7347.7	5817.5	11539	8519.4	1.99E+05	6516.5	54448	14245	83536	19536	15638	4886.5	24225	17380	9523.9	9356.4	7320.3	8886.8	4492	5016.2	7166.2	10249	15113	15620
sp|P10153|RNAS2_HUMAN_group_Non-secretory ribonuclease OS=Homo sapiens OX=9606 GN=RNASE2 PE=1 SV=2	30026	14862	20149	16895	15318	13955	19928	35109	38489	48501	30877	13594	16849	18296	62683	12901	17639	14888	33574	22292	29338	30362	57918	43209	93517	71736	25756	13038	9871.3	15851	14248	55964	16875	25302	16709	13549	20253	58014	20604	46133	57705	32228	35425	33088	1.41E+05	1.51E+05	41100	1.36E+05	35399
sp|Q07654|TFF3_HUMAN_group_Trefoil factor 3 OS=Homo sapiens OX=9606 GN=TFF3 PE=1 SV=2	12489	25026	39001	63483	50035	75878	22752	11924	21510	11434	5068.6	21388	7102.4	19529	11125	25912	13837	8723.5	27854	25697	29525	18999	7687.7	21370	15894	22625	14039	22528	17698	25978	17990	12686	12684	19022	11377	11643	17234	19249	13181	7679.9	12521	17511	18625	13917	1.89E+05	4126.1	2.97E+05	1.46E+05	2.27E+05
sp|P30086|PEBP1_HUMAN_group_Phosphatidylethanolamine-binding protein 1 OS=Homo sapiens OX=9606 GN=PEBP1 PE=1 SV=3	14983	9599.7	17322	5404.1	24795	17780	14730	8326.3	31649	7897.6	6395	6058.3	4505.9	7427	27867	3001.7	7480.9	4016	14074	14898	67917	4607.3	9841.5	5706.8	6334.8	6693.4	13569	95374	23237	3498.6	13563	6032.6	5068.8	11104	11136	13714	11757	3464.2	7687.3	13826	19371	6940.2	19834	7147.5	2936.4	1079.3	6348.8	7772.7	2881.1
sp|Q14914|PTGR1_HUMAN_group_Prostaglandin reductase 1 OS=Homo sapiens OX=9606 GN=PTGR1 PE=1 SV=2	18288	33921	15352	8573.9	19010	18100	28088	26812	34125	48097	11874	17863	14893	16964	11644	5.43E+05	47058	11529	21223	16094	34243	10598	81716	18445	34532	14687	1.18E+05	1.93E+05	12868	31548	27543	2.02E+05	43821	26032	15523	16660	2.00E+05	29146	30694	8422.1	14556	10326	50180	32598	10471	753.92	8242.1	14711	14587
sp|P00746|CFAD_HUMAN_group_Complement factor D OS=Homo sapiens OX=9606 GN=CFD PE=1 SV=5	18400	7990	12451	8205.3	36349	11975	30930	4415.6	6750.9	4837	17721	25179	10761	19205	5566.5	4623.2	6863.7	10600	7671.6	3672	11695	5742.3	38822	15311	9870.1	16485	2864.3	23738	11821	15985	9044.5	13374	1.04E+05	8996.3	13581	7667	8596.9	9401.7	10620	7645.6	8751.3	27823	11566	9274.7	2732.9	1540.6	9662.7	12663	4090.6
sp|Q92520|FAM3C_HUMAN_group_Protein FAM3C OS=Homo sapiens OX=9606 GN=FAM3C PE=1 SV=1	42936	43145	9153.6	43816	38422	20444	17460	60831	33282	26316	81245	9359.3	7280.7	79733	10075	43877	27053	57143	23221	8823	17765	84941	6560.7	19605	26349	20158	27759	5790.5	13611	3.00E+05	77900	9260.7	2.28E+05	46626	30759	13460	11599	18635	8260.1	17734	10822	13863	24255	22897	18143	1666.2	22091	84760	12271
sp|Q15828|CYTM_HUMAN_group_Cystatin-M OS=Homo sapiens OX=9606 GN=CST6 PE=1 SV=1	73844	6888.9	4972.7	6467.2	7590.6	9834	8411.5	2090.2	23755	3635	6627.3	19224	3501.1	20538	10004	13904	48809	4237.9	5851.6	77252	78520	7233.1	14342	2372.2	12182	87768	17456	4487.2	9080.3	6879	99246	7325.9	60610	1702.1	78252	36207	5442.1	4329.2	17771	11514	47760	41580	5870.8	5064.6	4.76E+05	10626	1.71E+05	2.92E+05	7.85E+05
sp|P27487|DPP4_HUMAN_group_Dipeptidyl peptidase 4 OS=Homo sapiens OX=9606 GN=DPP4 PE=1 SV=2	2387.9	4194.6	21566	7456.2	2724.8	2234.6	3007.5	4025.2	14749	2044.7	1697	5670.6	1730.4	2177	1450.6	3208.9	6962.7	8135.8	9307.6	10866	42774	6518.8	2056.2	4513.9	8341.1	8448.1	2308.3	2068.8	2458.6	12701	12165	7468.7	2084.3	6703.4	6016.1	10827	4288.4	8153.2	25023	8929.7	10391	1326.2	12246	2592.4	1216.1	1495.5	10556	1670.9	3394.4
sp|Q99880|H2B1L_HUMAN_group_Histone H2B type 1-L OS=Homo sapiens OX=9606 GN=H2BC13 PE=1 SV=3	40868	80385	28264	1.99E+05	10423	3.82E+05	28473	41166	10236	9340	10926	92414	53747	31497	35115	12278	62489	22771	75678	6778.2	1.59E+05	1.64E+06	63854	22215	12786	1.27E+06	2.54E+05	24668	2.03E+05	50926	95681	18841	16377	18752	24011	77640	50015	8521.4	24906	10712	7991.8	96272	1.40E+06	7.67E+05	1.19E+05	25631	9576.2	9683.7	24543
sp|P01861|IGHG4_HUMAN_group_Immunoglobulin heavy constant gamma 4 OS=Homo sapiens OX=9606 GN=IGHG4 PE=1 SV=1	88453	9732.5	5866.2	10783	25379	14706	8234.9	21062	17816	9362.3	4553.5	83699	74654	1.07E+05	44286	40233	13111	31984	28568	3474.2	13077	1.68E+05	2.87E+05	1.27E+05	57717	3.70E+05	48299	1.47E+05	44650	4.42E+05	14659	1.26E+05	1.46E+05	48437	15672	25130	60017	11351	20917	12563	41713	30225	25989	13495	18595	76025	73011	1.16E+05	11277
sp|P20160|CAP7_HUMAN_group_Azurocidin OS=Homo sapiens OX=9606 GN=AZU1 PE=1 SV=3	18001	27048	18055	11082	26245	26107	86770	33935	39530	41748	22526	10757	26392	24579	26226	35240	26752	22455	26004	8073.8	25681	77744	14886	45833	35966	4.28E+05	1.89E+05	16034	21313	1.05E+05	14593	36526	24723	26767	17225	16719	29101	19633	25722	14569	11588	4.27E+05	3.08E+05	1.25E+05	3.70E+06	34230	2.67E+06	16286	48142
sp|P02545|LMNA_HUMAN_group_Prelamin-A_C OS=Homo sapiens OX=9606 GN=LMNA PE=1 SV=1	30954	51141	41130	76712	80096	18701	43143	26448	33382	54535	23937	15698	17537	42273	18356	28007	50343	24251	29064	11020	33201	20165	18508	78777	21463	41710	1.41E+05	1.19E+05	32727	77670	22115	36361	26083	26617	42625	51758	23819	26027	16634	21954	14344	64365	82828	40973	33938	11445	6.34E+05	30450	32845
sp|A0A087WSZ0|KVD08_HUMAN_group_Immunoglobulin kappa variable 1D-8 OS=Homo sapiens OX=9606 GN=IGKV1D-8 PE=3 SV=6	32336	10963	13496	11290	10463	36550	21087	12261	8990.7	12120	10064	748.44	6525.4	4336.2	3484.3	5720.7	15130	9703.5	16852	18602	26588	23766	3031.5	4686.4	58475	37472	7397.1	16517	37124	30242	9377.6	2981.2	13677	2390.8	6673.9	23717	8081.6	7027.5	28646	8792	1869	28985	13676	14238	9882.9	20302	10034	2568.5	5600.8
sp|P07737|PROF1_HUMAN_group_Profilin-1 OS=Homo sapiens OX=9606 GN=PFN1 PE=1 SV=2	38980	7341.2	45670	51537	67200	50319	38379	1547.9	13448	5421.8	33398	18988	9077.4	64710	30473	1.03E+05	4307.5	18616	87402	15712	16985	1.07E+05	43143	12782	4224.3	1.76E+05	3898.1	2.45E+05	37415	30033	4998.7	5916.3	1.34E+05	2724.2	26721	4469	10611	4357.9	6494.1	2916.7	28137	16848	28083	16369	7588.1	682.23	7005.4	23838	8526.8
sp|O75874|IDHC_HUMAN_group_Isocitrate dehydrogenase [NADP] cytoplasmic OS=Homo sapiens OX=9606 GN=IDH1 PE=1 SV=2	1701.3	5596	5745.5	4548.8	18180	4070.8	10973	28562	9350.4	8700.9	2884.1	1897.1	1354.7	4127.6	5177.4	15961	24644	30302	3492.1	4924.3	3948.3	1948	1.11E+05	8274.5	7481.5	10032	7396.6	5353.2	10689	49480	3492.5	5118.6	3699.8	7886.2	8083.4	66810	10883	8577.6	4179.3	26593	4916.3	39130	14430	17831	69978	815.72	3288.3	5149.3	12978
sp|P06870|KLK1_HUMAN_group_Kallikrein-1 OS=Homo sapiens OX=9606 GN=KLK1 PE=1 SV=2	21158	16347	29225	11713	9026.5	15492	7344	24158	1.14E+05	7742.6	16909	36167	26512	5865.2	21313	8488.7	4002.7	36115	74993	27926	1.02E+05	10481	12242	11446	19477	20138	10363	7791.9	13215	14102	12171	15860	10813	17897	19209	12184	10359	11752	5631.1	7428.4	15413	8215.6	27694	6154.2	7421.1	3618.5	8237.5	29837	45367
sp|O00187|MASP2_HUMAN_group_Mannan-binding lectin serine protease 2 OS=Homo sapiens OX=9606 GN=MASP2 PE=1 SV=4	34505	8575.5	2960.6	2916.5	863.82	2529.6	5639.1	14863	1989.4	8169.2	4311.1	2956.6	13922	3059.3	1668.9	4492.1	6608.3	23395	29912	6973.2	5036.7	19318	50605	5436	14578	6127.9	2220.1	7083.8	2567.2	8133.9	3838.6	10825	5050.6	5610	3591.7	35155	8600.8	4543.4	28677	1560	26413	2720	3167.6	1477.5	2456.6	10507	22348	11593	11821
sp|Q9UNN8|EPCR_HUMAN_group_Endothelial protein C receptor OS=Homo sapiens OX=9606 GN=PROCR PE=1 SV=1	16394	11743	8125.7	6189.6	10200	1714.2	13694	2072.1	5461.2	8083.5	6913.4	1216.2	17339	5946	1986	11643	5060.7	4539.6	7752.5	6880.7	15062	1936.7	1652.7	5411.4	12046	12325	12401	8521.2	3717	1850.8	6962.4	3405.5	7152.3	2301.6	15595	23811	6080.3	3275.5	2890.4	4280	13828	15377	3825.4	4154.8	9938.8	1399.4	2867.8	4453.2	4181.2
sp|P48745|CCN3_HUMAN_group_CCN family member 3 OS=Homo sapiens OX=9606 GN=CCN3 PE=1 SV=1	6837	21222	20392	7457.3	12115	30341	13427	12015	42836	21499	6919.8	8451.7	12977	4985.2	5059.2	10188	13754	10660	11254	12061	66998	35721	12420	27493	16400	31503	17714	10634	12347	10680	18071	26977	10794	27407	13482	8065.2	31321	5957	6659.2	20161	14586	32928	14422	9521.5	90159	4748.7	67820	20191	2.26E+05
sp|O00391|QSOX1_HUMAN_group_Sulfhydryl oxidase 1 OS=Homo sapiens OX=9606 GN=QSOX1 PE=1 SV=3	682.8	1300.2	1203	1023.7	1152.4	2759.2	1242.3	638.23	870.18	639.54	0	4823.1	4091	4472.7	2157.3	1479.2	553.69	749.94	1945.8	6719.8	8196.8	776.56	808.91	657.52	603.48	10968	0	2860.2	3929.5	3213.3	2528.9	1362.6	543.67	1082.1	1396.4	7014.8	1648	1336	2468.4	331.08	4051.1	15113	3302.3	2907.9	3455.2	2237.9	3351.4	1065	295.16
sp|P06310|KV230_HUMAN_group_Immunoglobulin kappa variable 2-30 OS=Homo sapiens OX=9606 GN=IGKV2-30 PE=3 SV=2	21187	11188	2726.4	7779.7	1858.9	592.64	3395	3129.5	1892.9	1804.3	618.86	5499.1	10861	40519	8870.5	7085.9	11903	14553	1468.6	12268	959.57	27286	33829	10369	2322.1	18408	3042.5	28147	14413	20302	13424	10494	14410	4861.8	1444.6	9277.5	3605.8	3757.4	3270	1999.7	9036.2	10245	5156.6	1962.5	1126.7	4209.7	2242.3	5496.6	14487
sp|P0DOY2|IGLC2_HUMAN_group_Immunoglobulin lambda constant 2 OS=Homo sapiens OX=9606 GN=IGLC2 PE=1 SV=1	20596	3551	6913	3459.5	4669.1	20341	5577	2910	3046.8	2310.2	333.66	20095	5102.8	24991	5308.6	3858.8	9244.2	11806	1448.9	29635	32195	60278	8734.2	2386.1	1599.5	42663	1110	14658	22448	37127	17841	11565	50708	3260.2	13859	13543	3533.2	1338.9	9208.6	3100	19698	18298	8477.9	4086.8	5292.9	1572.4	8004.6	27927	4093.8
sp|P01742|HV169_HUMAN_group_Immunoglobulin heavy variable 1-69 OS=Homo sapiens OX=9606 GN=IGHV1-69 PE=1 SV=2	3398	585.29	2999.3	1761.7	3096.3	352.3	3435.3	638.24	508.7	0	0	4560.5	2953.7	7174.9	654.91	417.72	695.84	5167.8	511.07	760.57	224.61	8716.5	8405.2	1411.7	800.26	14523	0	27279	6245.6	5706	828.36	531.88	1135.1	1157	523.75	1153.2	941.77	540.09	1201.1	369.27	195.86	616.8	750.38	0	308.18	1745.9	575.75	92.95	2535.7
sp|P18428|LBP_HUMAN_group_Lipopolysaccharide-binding protein OS=Homo sapiens OX=9606 GN=LBP PE=1 SV=3	8749.4	1108.8	1573.7	1576.2	7151.6	8453.9	23717	3514.2	3378.3	1969.8	3035.4	3692.3	5217.3	38327	893.41	3223.2	1453.1	4969.2	510.69	183.96	3137.6	14059	6488.1	19105	1863.8	24173	1390.7	21277	1836.6	19519	1218.2	4214.1	30197	1237.3	2417.3	812.98	6017.7	2278.9	4783.7	1526.3	1381.6	842.13	6453.4	371.37	565.24	970.15	0	8719.1	3039.5
sp|P02747|C1QC_HUMAN_group_Complement C1q subcomponent subunit C OS=Homo sapiens OX=9606 GN=C1QC PE=1 SV=3	42826	8759	37243	32233	19825	48650	14303	10414	10890	8775.9	24038	35103	6653.2	1.83E+05	41565	7949.4	6079.9	44400	6755	1.03E+05	11330	3.59E+05	74105	10190	45356	1.84E+05	14201	97606	21106	94127	24248	51255	8506.3	48038	10762	23614	15362	13093	28088	3058.6	4582.9	9984.2	13905	3992	13770	2974.7	40995	1480.4	5014
sp|P16070|CD44_HUMAN_group_CD44 antigen OS=Homo sapiens OX=9606 GN=CD44 PE=1 SV=3	8939.9	2090.4	25411	10487	14433	1412.3	24943	5858.1	54865	18488	11884	33193	17405	3989.1	1.09E+05	36850	2849.5	19263	43653	1451.9	1.40E+05	3049	632.88	5974.7	3328.3	23917	21908	11160	3699.8	3755.4	2589.7	12446	16340	4917	9042.4	5688.2	1403	8505.4	2935.8	26871	85743	34749	28066	5681.9	15067	71337	26814	30923	22215
sp|Q01469|FABP5_HUMAN_group_Fatty acid-binding protein 5 OS=Homo sapiens OX=9606 GN=FABP5 PE=1 SV=3	23851	14384	38578	12550	32579	25974	50692	51658	41144	17618	7453	14724	36224	23472	17135	12716	14192	4137	31977	14324	40311	50565	18815	29921	62825	24909	18436	1.18E+05	28773	56196	14566	14020	27327	53399	22858	6081.2	17856	8292.3	12731	16534	39876	32225	5961.1	7812.2	19960	1397.8	15742	4953.7	16864
sp|P08238|HS90B_HUMAN_group_Heat shock protein HSP 90-beta OS=Homo sapiens OX=9606 GN=HSP90AB1 PE=1 SV=4	6978.1	5945.3	33072	6127.4	8427.9	71844	10812	5811.4	4982.5	11737	6591.5	3862.2	8311.7	3359	5736.6	29638	9221.6	4331.4	6345.2	8002.1	13947	27614	2790.2	4002.3	3416.1	32749	5704.4	27525	7642.3	13052	18433	15900	5503.1	6855.5	19673	3912.3	18996	12140	4367.8	3752.1	14689	5779.8	11866	3024.2	14483	372.04	10136	3318	6653.9
sp|P55072|TERA_HUMAN_group_Transitional endoplasmic reticulum ATPase OS=Homo sapiens OX=9606 GN=VCP PE=1 SV=4	3371.2	3826.5	3848.2	4530.9	4286.3	2530.2	6601.9	6345.1	3627.9	8188	3216.4	1877.6	20261	2226.9	8646.8	10607	18588	9152.2	4508.5	982.99	3444.4	39234	15538	7320.9	38383	6250.8	9885.8	31011	11581	20603	8224.9	29909	21005	5381.7	2736.4	10613	4351.6	22948	24351	2111.1	5209.9	14496	4885.5	4044.5	8344	604.31	6004.7	6335.7	1869.6
sp|P07358|CO8B_HUMAN_group_Complement component C8 beta chain OS=Homo sapiens OX=9606 GN=C8B PE=1 SV=3	4840.1	1856.8	5862.9	1465.9	1786.9	300.16	8435	2209	1537.8	3722.8	668.86	2533.3	900.4	16269	6140.2	2984.4	3406.6	2712.1	1733.4	347.91	3123.9	12874	7359	13691	3983.9	4792.8	1843.2	2867.6	1225.9	5496.5	2011.9	3389.5	1432.7	3137.1	2327.1	2446.5	1862.5	11439	9035.2	1138.3	2494.4	4301.8	697.82	1634.7	753.71	413.61	2259.1	2691	2125.3
sp|P00736|C1R_HUMAN_group_Complement C1r subcomponent OS=Homo sapiens OX=9606 GN=C1R PE=1 SV=2	3586.6	3115.4	3281.4	2400	4881.6	3682.8	7570.7	6563.2	2678.8	6201	961.01	2071	3309.1	3756.2	1160.3	3805.6	3469.3	1969.7	2685.5	4222.1	1234	26846	5888.4	6545.9	14375	10177	4369.7	2666.9	2445.9	14507	3905.9	7715.4	4033.8	3447.1	3174.6	1638.5	1799.7	2734.5	8333.6	6273.1	865.37	5202.4	1264.7	2192.3	8457.9	2754	919.59	4432.1	2471.2
sp|P07360|CO8G_HUMAN_group_Complement component C8 gamma chain OS=Homo sapiens OX=9606 GN=C8G PE=1 SV=3	13753	40464	39790	15976	17394	13772	74920	11985	56418	14476	2827.7	28721	5013.6	42664	11050	26995	7091.6	23300	18147	24042	16779	59123	29091	25459	8577.8	7425.1	15355	11617	24880	57510	20793	25928	7274.2	17379	38844	5108.8	11014	22898	22619	20641	2606.7	22081	33126	43097	13540	5184.7	20653	10571	11042
sp|P43251|BTD_HUMAN_group_Biotinidase OS=Homo sapiens OX=9606 GN=BTD PE=1 SV=2	24295	7601.3	11514	35700	7958.9	2122	13537	13692	23191	11890	13333	3895.9	21752	3985.6	2015.9	12273	5141.7	6620.6	8838.9	1172	1746.8	2202.7	8728.3	5062.6	5057.9	7508.8	26756	14284	7241.5	6854.7	3638.4	9849.8	3513	4181.2	8413	18582	5572.3	30947	49887	3613.6	4766	4426.3	10496	10129	16218	2144.9	9783.5	19009	2460.8
sp|P59665|DEF1_HUMAN_group_Neutrophil defensin 1 OS=Homo sapiens OX=9606 GN=DEFA1 PE=1 SV=1	1478.1	3059.2	1415.8	584.18	4261.5	1344.1	3440.3	2423.1	3689.2	4424.3	1909	4522.4	2047.2	23405	372.53	35248	4879.1	1512.8	2146.5	616.7	3265.6	2.85E+05	3858.8	590.11	1307.3	3.87E+05	6494.4	820.77	1.07E+05	8709.2	11467	1869.8	6908	2437.3	2583.1	22654	12545	1080	6005.2	3395.3	455.36	1.24E+05	1.54E+05	1.32E+05	1.02E+05	45617	59652	3691.4	2558.1
sp|Q03403|TFF2_HUMAN_group_Trefoil factor 2 OS=Homo sapiens OX=9606 GN=TFF2 PE=1 SV=2	5516.1	8017.4	5614.4	2792.3	6540.3	2780.4	6010.2	14128	22147	7847.1	9328.1	5679.4	3310.2	5967.4	7650.6	11067	7693.3	1789.9	4979.8	4868.1	19576	7079.1	4484	22545	99385	35595	38812	5197.4	6334.5	7301.8	12441	17458	28874	14921	6587.3	6263.6	16292	10569	13103	8242.6	4613.5	18331	6837.1	3920.3	36632	14117	49246	46123	76888
sp|P06744|G6PI_HUMAN_group_Glucose-6-phosphate isomerase OS=Homo sapiens OX=9606 GN=GPI PE=1 SV=4	4103.3	8901.8	2423.9	15574	6075.6	4054.8	10282	10435	18292	9833.2	13058	1786.9	10548	13846	7605.5	14647	12011	9782.4	19778	6914.3	86911	15132	5333.8	17028	2891	36637	6116.8	18106	4481.9	5981.3	9241.3	4691.2	2955.3	6900.9	4928.9	4418.3	7487.7	1660.5	2171.6	26214	2573.8	10321	4343.6	2720.5	44294	2779.6	85720	1578.6	5187
sp|Q969P0|IGSF8_HUMAN_group_Immunoglobulin superfamily member 8 OS=Homo sapiens OX=9606 GN=IGSF8 PE=1 SV=1	5073.5	9789.5	8763.8	9936.4	10263	3397.5	6587.3	3496.1	8637.8	11974	15171	6121.8	8071.6	12538	12418	7911.5	43854	24332	7055.7	11887	76333	53370	5528	10716	3407.6	32737	13530	3434.5	9476.9	19796	38555	17665	3128	7587.8	19400	29447	2794.7	8967.7	23600	7854	46100	20054	15208	7333.7	5483.5	1257.5	29530	4920.4	28604
sp|P19320|VCAM1_HUMAN_group_Vascular cell adhesion protein 1 OS=Homo sapiens OX=9606 GN=VCAM1 PE=1 SV=1	773.36	4518.4	5190.6	3223.3	6611.6	1068.9	5089.8	8390.4	23256	7272.5	1542	2001	1760.6	4198.9	1449.8	3169	8673.8	711.28	14906	2248.6	18464	1933.6	1126.9	2530.2	17356	1967.8	8284.9	2133.2	2350.7	4184.2	2430.1	1898.8	4701.4	11643	10322	5272.8	3933.1	1160.5	7223.4	8495	944.97	6907.6	2047.6	2205.7	4082	827.33	4446.2	1530.4	2412.5
sp|Q9HD89|RETN_HUMAN_group_Resistin OS=Homo sapiens OX=9606 GN=RETN PE=1 SV=1	3341.6	6481.2	1672.8	2513.3	1508.5	1099.3	3530.4	1786	898.62	6495.9	978.26	1181.6	5382.8	248.29	2435.8	5477.9	2772.3	4661.9	2620.4	928.8	45635	952.98	520.55	30605	5437.7	1.01E+05	24849	871.66	5825.7	1638.8	7601.3	6116.6	3900.5	4292.2	1239.7	993.36	7759.4	3949.2	438.46	853.44	30778	27030	20229	7063.1	1.51E+05	2213.2	1.18E+05	4845.1	2146.1
sp|O00241|SIRB1_HUMAN_group_Signal-regulatory protein beta-1 OS=Homo sapiens OX=9606 GN=SIRPB1 PE=1 SV=5	1690.4	1706.9	3149.8	2388.1	1922.6	1944.6	1792.3	1015	2493.1	1642.1	1337.7	2593	1011.4	1177.5	2621.3	948.52	1664	299.81	2137.2	94.998	20796	1025.9	1198	1737.6	2484.2	4529.4	1762.4	3829.4	2643.1	992.35	406.19	719.28	3048.8	1342.7	1684.4	2386.3	641.08	209.32	4227.5	6454	6474.3	481.88	864.42	1351.7	1839.7	449.41	2314.3	2284.2	4489.6
sp|P28799|GRN_HUMAN_group_Progranulin OS=Homo sapiens OX=9606 GN=GRN PE=1 SV=2	3909.9	5846.5	2032.9	1075.9	1521.2	1829.1	2689	6791.6	16310	7916.2	1261.2	727.35	1396.7	3382.1	2193.6	14193	6670.1	2396.4	1325.4	1297.8	30539	2411.3	5384.4	2243.8	10300	7743.2	7284.3	1964.1	4913.2	2802.7	7277	2862.4	1860.3	12836	2038.2	5923.7	6499.1	9076.2	5499.6	1964.5	6060.8	5103.4	7899.9	3834.4	20107	588.58	18690	3819.3	27212
sp|Q5VTE0|EF1A3_HUMAN_group_Putative elongation factor 1-alpha-like 3 OS=Homo sapiens OX=9606 GN=EEF1A1P5 PE=5 SV=1	518.06	778.51	1173.3	1066.1	6579.7	2278	2469.2	1506.3	1729.8	423.8	619.11	186.98	91.484	283.98	1023.9	584.45	2145.6	647.77	3286.3	940.92	1150.3	1100	1389	290.13	481.53	665.94	1106.1	7231	1724.3	778.17	693.34	2711.5	1115.4	1160.9	757.62	381.78	464.84	774.05	724.97	927.86	82.154	757.18	440.94	616.27	382.12	187.9	688.35	1327.7	1272.9
sp|Q13228|SBP1_HUMAN_group_Methanethiol oxidase OS=Homo sapiens OX=9606 GN=SELENBP1 PE=1 SV=2	9528.6	1407.3	2014.2	2996.8	4247.5	2224.8	4012.2	3191.1	2349	2341	1948	1114.4	1161.9	2417	7395.6	6975.2	1153.1	551.75	1775.5	1065.2	1168.6	3749.9	1235	4019.2	4544.5	9183	4152.5	493.13	1169.4	2580.7	1693	962.84	2276.6	1054.4	1206.3	2107.5	960.52	2289	1048.4	2311.8	3594.5	2541.5	1265.3	1113.9	1740.6	546.31	1120	13111	1412.5
sp|P08185|CBG_HUMAN_group_Corticosteroid-binding globulin OS=Homo sapiens OX=9606 GN=SERPINA6 PE=1 SV=1	583.74	585.24	1181.2	2803.3	864.38	2531.9	491.6	1209.4	799.29	0	0	1728.6	255.27	4168.3	430.4	1200.8	1528	536.51	637.22	94.28	1903	3815.9	472.42	2916.4	488.52	452.17	1664.9	1272.7	1028.9	1716.8	252.73	2594.1	2324.7	467.02	59.707	448.3	960.02	1132.1	415.92	557.51	1996.3	471.97	602.98	1389.4	968.18	121.88	631.81	951.89	503.93
sp|P24855|DNAS1_HUMAN_group_Deoxyribonuclease-1 OS=Homo sapiens OX=9606 GN=DNASE1 PE=1 SV=1	4708.1	6977	5195.6	4074.5	5176.7	10498	15978	3724.5	24185	1918.6	2954.7	7646	5340	12404	15172	3993.8	5070.8	12474	11290	1082.8	43077	7852.9	7653.7	10806	18278	7276.1	7571.8	5649	6294.5	8363.9	3504.3	12914	4506.4	6659	4801.7	18991	12579	14536	15409	21799	9503.2	6662.2	3711.8	4591.5	10453	4079.8	8139.5	6702.5	5863.7
sp|P31949|S10AB_HUMAN_group_Protein S100-A11 OS=Homo sapiens OX=9606 GN=S100A11 PE=1 SV=2	7061.5	6411.3	13975	11414	15198	11297	21767	10913	7541.1	7114	6839.9	9934.4	2233.8	7735.2	3961.2	9450.8	6742.3	2045.4	3758.4	2544	3134.2	22505	5555.2	3705.4	3019.3	17157	9246.6	55963	3784	7735.9	5963.8	3221.5	3937.6	2886.3	5406.5	5409.2	5998.6	2289.8	3248.4	6214.5	3051.2	13396	6394.6	2131.6	68057	3211.8	30650	1778.7	10154
sp|P61916|NPC2_HUMAN_group_NPC intracellular cholesterol transporter 2 OS=Homo sapiens OX=9606 GN=NPC2 PE=1 SV=1	10876	2612.6	4914.4	8306.1	5316	6994.9	22209	3190.1	25329	5694.3	15857	12328	3088.7	4517.6	6554.1	10572	8115	7503.8	25531	5448.6	65242	5265.6	18639	3726.9	9511.9	50924	16541	4536.2	11888	4869	28146	7393.1	4587.4	11150	5432.8	2669.1	8495	6056.2	4760.8	5828.5	7498.1	56147	18929	9873.8	6362.1	15235	27559	36103	2.05E+05
sp|Q02383|SEMG2_HUMAN_group_Semenogelin-2 OS=Homo sapiens OX=9606 GN=SEMG2 PE=1 SV=1	9886.7	13936	27556	16423	30989	4500.9	17006	6470.5	20592	23135	13942	8531.6	1069.2	4633.6	6577.9	29761	6849.2	4414.2	31078	2961.3	4035.6	3938.4	1.41E+05	8472.6	12425	7257.2	20301	2791	8474.5	5824.7	12778	2076.4	2734.9	6988.5	22030	12108	5983.5	16827	5467.9	7047	2157	13692	18976	20817	4958.2	935.9	9401.2	1672.4	6564.5
sp|A0A0C4DH38|HV551_HUMAN_group_Immunoglobulin heavy variable 5-51 OS=Homo sapiens OX=9606 GN=IGHV5-51 PE=3 SV=1	554.19	585.29	931.72	0	576.18	1963.1	491.53	0	0	0	0	2032	1161.7	2779.1	683.47	0	106.75	222.5	424.79	157.64	517.14	9595.8	1493.3	341.09	262.75	581.68	0	2376.6	2180.9	6503.9	362.24	527.02	3339.9	951.48	730.51	351.58	442.65	339.9	491.1	619.05	182.68	1280.7	758.39	557.07	717.46	173.63	648.15	61.639	234.05
sp|P0DOX3|IGD_HUMAN_group_Immunoglobulin delta heavy chain OS=Homo sapiens OX=9606 PE=1 SV=1	2633.4	2245.2	2910.1	1327.5	1522.2	2806.3	3538.8	2261	1571.9	2953.2	6429.5	674.08	692.28	1328.2	873.81	5248.4	1798.3	2464.2	538.27	1127.6	7443.4	29035	357.68	965.81	237.91	5598.2	1109.6	596.72	1863.3	256.19	1053.8	6495	1235.5	1774.6	545.54	1883.4	7271.8	690.87	2001.7	2755.1	519.88	644.07	3547.8	1173.5	6407.6	139.12	1258.2	5278.8	633.64
sp|P0DMV9|HS71B_HUMAN_group_Heat shock 70 kDa protein 1B OS=Homo sapiens OX=9606 GN=HSPA1B PE=1 SV=1	890.37	3463.5	10329	3524.4	3284.2	13778	5378.2	2308.5	4740.4	2375.4	3465.5	2472.2	6041.7	3051.1	7415.4	2342.7	1929.9	1603.8	2295.1	2673.8	6700	15541	10239	6242.5	7480.8	17133	1843.2	54249	2424	3679.6	4937.5	3772.8	4560.6	5104.4	1795.5	2725	3204	3559.7	2962.9	2030.9	3631	4510.5	2984.3	9324.7	4827.8	577.91	5296.6	5035	2593.3
sp|P00390|GSHR_HUMAN_group_Glutathione reductase, mitochondrial OS=Homo sapiens OX=9606 GN=GSR PE=1 SV=2	9413.6	4440.5	2853.1	9000.9	5572.2	7414.7	24116	23605	8041.4	32129	9161.2	5131.7	1214.1	7174.1	2412.3	28713	16414	30600	19944	7691.9	6009.7	11552	6219.7	16241	14852	27433	3363.7	81312	4682.2	5056.2	6467.4	19830	16620	15943	6328.9	7926.5	17682	13568	9972.6	2954.4	15942	10225	7605.3	14888	44899	8155	45407	3194.4	8422.3
sp|P31151|S10A7_HUMAN_group_Protein S100-A7 OS=Homo sapiens OX=9606 GN=S100A7 PE=1 SV=4	2599.7	3928.7	2352.4	2183	2724.3	8899.1	2551.3	3757	6773.4	1961.9	2534.8	5120.9	1939.2	5686.6	5618.7	2474.1	7295.6	2811.1	1761.4	928.54	9593.4	1753.2	1785.5	7527.9	5200.2	5156	3397.8	2966.1	1015.2	4984.2	485.5	4477.2	2467	2956	1476.8	7213.6	2830.4	3485.8	3404.5	2145.1	5968.7	9933.9	8621.7	5027.4	4069.7	1138.8	1925.7	1108.4	6175.2
sp|P02652|APOA2_HUMAN_group_Apolipoprotein A-II OS=Homo sapiens OX=9606 GN=APOA2 PE=1 SV=1	90049	27736	16435	8689.5	21111	15758	35196	28585	16058	14865	19430	9440.4	4811.1	30948	5337	15867	9845.1	6166.3	15126	10618	8333.3	69234	10369	23700	14091	37418	24910	13005	10250	32883	9914	24833	9631.2	8454.6	11768	14158	10712	8926.3	13137	6055.6	6161.3	7122.3	15069	17656	12856	6752.2	24120	51909	10676
sp|Q16769|QPCT_HUMAN_group_Glutaminyl-peptide cyclotransferase OS=Homo sapiens OX=9606 GN=QPCT PE=1 SV=1	8106.8	800.21	1399.7	1721.9	1579.4	718.55	2002.1	0	7897.9	0	619.11	2225.2	27722	1559.6	5353.3	0	1193.4	201.25	1308.6	2771.1	11121	2047.3	20340	1034.9	37410	20116	1491.5	2262	2276.4	852.27	209.65	172.02	3916.9	874.88	355.32	862.94	2215.2	823.01	305.59	780.32	19349	5368.1	418.71	897.96	285.02	5817.9	4662.2	14732	396.36
sp|P02746|C1QB_HUMAN_group_Complement C1q subcomponent subunit B OS=Homo sapiens OX=9606 GN=C1QB PE=1 SV=3	4161.8	8621.7	14500	16031	18895	11190	18206	20495	82542	10065	21715	5584.3	4328.4	57493	16331	23292	10778	13970	41595	16975	24861	78067	9317.9	21649	44400	37428	46915	16902	31795	19947	12257	25108	13276	22603	5544	4082.8	18471	23255	14893	11164	6396	11505	13260	21662	21287	1986.6	15842	7702.9	23758
sp|Q92692|NECT2_HUMAN_group_Nectin-2 OS=Homo sapiens OX=9606 GN=NECTIN2 PE=1 SV=1	19361	37224	17819	6217	1722.5	7774.8	3693.8	2317.4	3564.8	9386.5	11638	651.12	699.76	2136.6	18316	9739.5	1205.1	11023	6382.4	16344	53172	5337	2673	1510.4	4187.4	25402	8422.3	4088.8	10611	986.48	14833	797.46	582.97	14299	17130	31475	501.92	9309	48255	10881	20270	2595.2	5538.2	6443.5	2885.6	1225.8	3708.4	972.68	6020.9
sp|Q7Z5L0|VMO1_HUMAN_group_Vitelline membrane outer layer protein 1 homolog OS=Homo sapiens OX=9606 GN=VMO1 PE=1 SV=1	5578	3499.2	14707	2358.5	4440	1840.3	1021.8	1046.3	1227.7	1693.4	4565.4	1634.8	11818	1226.6	15202	1623	2159.1	8381.4	11377	1485.1	26135	7404.6	15961	7770.8	5318.2	15084	3256	5298.4	2497.2	2770.9	2095.3	2325.4	7874.9	2460.8	3385.1	24616	1416.9	3166.4	12672	20483	12131	6093.7	772.22	816.49	3039	12769	4992.1	7378.7	14155
sp|P06733|ENOA_HUMAN_group_Alpha-enolase OS=Homo sapiens OX=9606 GN=ENO1 PE=1 SV=2	809.59	12910	1132	2772.5	2304.8	13425	910.1	2780.9	14673	4897.4	1746.6	836.79	1340.3	101.24	252.08	1960.5	6924.5	6844.1	2580.6	5033.6	19895	9360.2	7201	2476.2	1133.5	989.48	1110	133.11	1410.5	335.46	1851	863.1	509.91	1086.9	1414.6	3678.1	294.77	2500.5	417.81	2173.3	3227.7	1399.7	2617.9	983.83	1914.6	4574	7470.1	636.81	927.02
sp|P35858|ALS_HUMAN_group_Insulin-like growth factor-binding protein complex acid labile subunit OS=Homo sapiens OX=9606 GN=IGFALS PE=1 SV=1	799.37	4259	3645.4	8589	7594.7	6706.8	6030.6	12752	6962.3	1923.9	5579.7	1401.9	9060.4	1566.7	7989	4384.3	6118.2	13540	4677.3	5956	4041.1	2371.9	1216.7	8895.4	9721.3	1258.7	4697.2	1380.4	3194	14149	2751	5152.3	1545.3	3237.4	2701.1	3317.1	2833.6	3595.9	4762.7	5344.1	3275.5	6400.1	4469.1	2805.1	4479.3	1316.5	4273.5	919.34	6379.9
sp|P05783|K1C18_HUMAN_group_Keratin, type I cytoskeletal 18 OS=Homo sapiens OX=9606 GN=KRT18 PE=1 SV=2	7389.9	12998	22033	8417	17815	18785	32342	14509	11759	13208	11514	23243	10094	21230	9024.1	16779	20257	17005	61905	12165	17920	42797	5819	12862	17634	41310	13957	1.66E+05	27902	22058	11125	11854	8213	12513	11662	11213	7799.3	20747	17335	7734.8	6409.4	11916	10246	12130	38934	2267	8441	2468.8	14809
sp|Q6GTX8|LAIR1_HUMAN_group_Leukocyte-associated immunoglobulin-like receptor 1 OS=Homo sapiens OX=9606 GN=LAIR1 PE=1 SV=1	3795.1	2715.4	4606.7	12735	3652.6	5842.4	19019	866.97	2805.9	899.05	1314.7	481.23	1754.7	1487.8	6817.7	2634.7	1176.3	2122.1	1943.5	933.96	19899	2006.9	2576	2546.9	1570.5	8557.8	0	2316.1	4119.4	7646.8	960.39	3121.4	1020	2311.2	1133.4	1939.1	1625.7	1222.1	528.83	3253.2	10373	1805.8	1740.5	1419.3	476.99	2553.7	602.75	4642.5	4268.7
sp|P07148|FABPL_HUMAN_group_Fatty acid-binding protein, liver OS=Homo sapiens OX=9606 GN=FABP1 PE=1 SV=1	19223	3723.5	20462	4450.8	11541	1764	10092	10261	11738	5333	10199	4362.9	4492.6	4344.9	2608.6	7957	9262.2	3007.8	10745	1201.9	43369	1717.8	10083	5784	34532	44342	5585.9	12289	2511.1	2102.4	15748	3501.8	1.73E+05	6080.2	27230	5552.2	11742	4636.1	13289	9841	11032	6073.4	2431.1	2391.6	8075.5	2743.5	18451	5977.4	7240.6
sp|P01824|HV439_HUMAN_group_Immunoglobulin heavy variable 4-39 OS=Homo sapiens OX=9606 GN=IGHV4-39 PE=1 SV=2	94669	36890	11102	45071	12547	29182	23892	53692	62183	33055	30837	1.28E+05	39635	1.62E+05	48079	62079	38307	76185	24632	23889	31624	1.04E+05	7718.8	9812.1	12996	2.64E+05	92572	64865	1.26E+05	68664	1.39E+05	58887	31545	33816	40622	31895	23431	18723	19877	12328	5817.1	37745	21687	24708	38517	9547.1	25885	7683.7	18723
sp|P02452|CO1A1_HUMAN_group_Collagen alpha-1(I) chain OS=Homo sapiens OX=9606 GN=COL1A1 PE=1 SV=5	14364	1.10E+05	6044.9	14195	24179	11700	1.30E+05	21270	3927.1	27335	8587.8	23982	7267.5	23433	37143	53709	13612	67093	1.99E+05	13573	15355	39216	5975.7	10128	7465.6	1.22E+05	70723	3134.8	47575	16250	6670	25829	15440	31383	27347	18329	7598.5	41579	17870	4546.5	3489.5	18842	9477.4	12519	16712	6335.2	8580.2	49702	98318
sp|P00749|UROK_HUMAN_group_Urokinase-type plasminogen activator OS=Homo sapiens OX=9606 GN=PLAU PE=1 SV=2	3803.4	615	1450.5	2194.8	3060.8	257.86	6240.2	1217.9	3743.3	1953	977.78	4083.5	3931.8	2072.4	296.02	1211.2	1505.5	663.56	2182.9	97.102	923.6	406.56	185.98	220.89	4204.4	6889.7	1199.2	148.84	3080.1	614.31	881.47	666.72	2065.5	1521.1	5763.9	10911	1640.6	1074	2497.5	1119.7	5169.3	542.42	2363.3	1232.8	1628.2	65.421	5143.9	5827	788.85
sp|P30043|BLVRB_HUMAN_group_Flavin reductase (NADPH) OS=Homo sapiens OX=9606 GN=BLVRB PE=1 SV=3	36373	5496.4	11297	3141.1	3422.6	11182	10484	3035.5	1354.7	2443.9	2227.9	5278.5	659.44	1928.5	1293.5	10507	2480.6	1659.5	4372.1	246.46	1730.8	6065.2	540.81	2029.4	2729.3	2385.7	2220	4334.7	636.1	3953.4	2346.9	1344.6	2527.8	17863	2017.3	1589.1	5734.9	1566.7	3717.4	1328.6	998.49	987.95	7762.9	1676.3	1716.2	357.38	10353	4688.8	4584.4
sp|Q04695|K1C17_HUMAN_group_Keratin, type I cytoskeletal 17 OS=Homo sapiens OX=9606 GN=KRT17 PE=1 SV=2	4728.2	27314	12326	6237.4	15952	6890.7	26602	30562	66654	14365	29966	2829.5	6825.8	4443.4	3385.8	2.25E+05	23680	5107.4	10245	7767.9	8451.7	10756	1700	6111.3	28496	9881.3	11721	2442.1	19438	10100	2148.6	5327.8	3469	5965.3	3277.7	16041	3013.4	8418.9	11248	1782.6	6016.2	1.07E+05	18216	35096	11745	1242.4	6482.5	3737	7088.7
sp|P02461|CO3A1_HUMAN_group_Collagen alpha-1(III) chain OS=Homo sapiens OX=9606 GN=COL3A1 PE=1 SV=4	35209	29676	8925.3	11598	15498	16456	23014	13364	17025	31634	17756	35982	18286	28476	12519	31257	16009	40712	16234	25381	27075	58477	12017	40045	25960	51372	13419	15934	11369	37968	57330	39055	24735	61678	16615	25821	17315	24843	14403	12996	13697	16816	23632	18628	43402	4250	64274	50155	66612
sp|Q6UX06|OLFM4_HUMAN_group_Olfactomedin-4 OS=Homo sapiens OX=9606 GN=OLFM4 PE=1 SV=1	2770.4	13318	8048.1	12644	5981.3	5696.4	15034	5235.8	15263	3759.3	5363.1	7974.6	12018	11091	5057.6	20340	18845	9278.2	24933	13756	12022	7581.1	5836.7	5777.2	14547	12402	9374.4	8458.7	8432.8	8420.2	3759.3	12921	10846	11689	4482.5	12497	5850.6	12460	7107.4	6268.1	8886.6	75669	23209	3326.9	7060.6	5997.5	11473	8284.3	2997.9
sp|A0A0A0MS15|HV349_HUMAN_group_Immunoglobulin heavy variable 3-49 OS=Homo sapiens OX=9606 GN=IGHV3-49 PE=3 SV=1	14611	4577	5285.5	25154	5287.8	14562	32322	1276.4	1451.5	1665.4	2526.4	1752.2	5587.3	17493	5842.4	3205.6	2981.8	7721.3	9585.2	99701	10396	49821	2622.3	2848	1380.7	25991	865.16	23377	38520	56502	10310	12890	3604.8	3939.2	6832.8	6473.3	2232.4	5436.8	1737.6	1146	2257.1	1878.5	18199	3090.5	16579	2488	35184	10729	4209.5
sp|P81605|DCD_HUMAN_group_Dermcidin OS=Homo sapiens OX=9606 GN=DCD PE=1 SV=2	9085.1	42312	63161	34458	33624	19233	67729	25307	28628	26458	20980	8151.5	16697	16423	18909	51064	28319	12460	15933	16371	27324	17455	10692	20107	25623	16334	14483	6981	12002	22743	15459	15576	46881	18797	15621	22575	10938	31416	17157	17614	11430	10883	48816	24401	24490	1926.5	55984	17329	40669
sp|P01034|CYTC_HUMAN_group_Cystatin-C OS=Homo sapiens OX=9606 GN=CST3 PE=1 SV=1	18517	13449	25707	27294	15565	3497.4	55834	6878.4	17810	4961.8	4336.7	12778	12796	8110.3	10486	14643	10317	6938.2	9681.4	21897	26737	9565.2	8536.8	9451.4	9063.8	69358	20164	4296.7	14160	17209	15544	11590	31383	7411.4	18913	14531	10316	14759	12351	16943	4491.2	68631	21240	6665	47386	4609.2	39990	11482	18757
sp|Q969E1|LEAP2_HUMAN_group_Liver-expressed antimicrobial peptide 2 OS=Homo sapiens OX=9606 GN=LEAP2 PE=1 SV=1	7069.5	21132	7683.1	11606	34536	15456	27303	11774	5648.4	25008	4585.5	7079.4	2957.9	37803	9487.5	26657	11173	9973.3	6189.9	7100.5	6352.6	10872	24027	69176	14840	6241.5	21544	4492.9	8963.6	30826	5876.4	6459.6	12866	23903	30880	10332	11692	11389	18048	21496	5492.6	2186.4	12355	18811	59601	3824.7	19565	12149	38975
sp|P29401|TKT_HUMAN_group_Transketolase OS=Homo sapiens OX=9606 GN=TKT PE=1 SV=3	3590.7	2022.9	4034	4501.2	6037	6454.2	15270	2614.5	3140.6	2567.2	4546.8	1371.6	1596	6648.3	5909.5	9522.8	3698.2	4633.9	1998.7	279.06	1682.6	2670.1	4861.7	1246.4	2156.3	2344.6	2995	23865	3594.5	8118.7	6374.6	4543.3	4541.8	1019.7	4535.1	1646.6	4468.5	5385.6	2429.6	3642	8915	55799	16770	4433.5	25736	2259.4	9566.7	3775.9	3030.4
sp|P07858|CATB_HUMAN_group_Cathepsin B OS=Homo sapiens OX=9606 GN=CTSB PE=1 SV=3	5732.5	13329	31162	13814	12286	9434.9	8475.3	11218	9403	32340	9730.2	6170.5	8608.6	12461	13696	31294	12669	9524.3	31491	10172	24286	48610	22533	21976	11868	6429.7	38428	21800	11359	9957.9	1.58E+05	1.30E+05	21832	29306	6424.6	45509	19836	21083	14233	7959.7	75434	16330	12944	17016	12516	2575.1	13728	22019	2.93E+05
sp|P09668|CATH_HUMAN_group_Pro-cathepsin H OS=Homo sapiens OX=9606 GN=CTSH PE=1 SV=4	3259.9	12677	2801.1	2534.1	2155.4	2677.7	2739.3	4973.5	2768.2	17619	3444	4838.5	5215.9	18613	3225.4	5705.3	6101.5	3421.9	10556	1252.7	25070	11932	5162.4	9830.4	3917.2	6115.4	28796	1445.5	2880.5	7524.8	3867	32289	6798.1	10648	1510.9	13697	4249.9	17790	7171.8	2479	6494.6	3302.1	2474.8	13293	6729.3	215.74	15312	8588.7	5547.8
sp|P15090|FABP4_HUMAN_group_Fatty acid-binding protein, adipocyte OS=Homo sapiens OX=9606 GN=FABP4 PE=1 SV=3	2833.7	3154.4	4678.9	2365.2	6265.8	5954.7	30304	3584	1531.8	2215.5	4060.7	1071.6	8518.5	8110.7	565.06	2341.5	2161.5	1525.8	3236.6	931.56	5335.2	12160	2854.4	15958	2642.6	4659.2	1732.2	13556	2137.8	6937	3449.3	8409.3	1341.3	10519	1095.2	663.15	5818.7	1968.4	14727	2862.6	1552.7	1890.4	3213.1	4325.7	5088.6	2087.4	2685.6	1028	2113.9
sp|P01780|HV307_HUMAN_group_Immunoglobulin heavy variable 3-7 OS=Homo sapiens OX=9606 GN=IGHV3-7 PE=1 SV=2	3026	1607.5	2444.8	3526.7	910	1572.2	2006.1	938.06	1070.8	2613.1	1647.4	4279.7	14342	16446	5065.3	2012.2	719.76	1974.4	917.8	373.5	2357.7	26112	18659	12004	536.54	10550	2380	13356	7831	22427	2519.6	32153	3325.7	6919.6	845	2066.8	7601.7	6017.3	7024.9	2796.4	8285.1	3267.5	1344.6	1407.6	995.98	1407.1	690.52	3963.9	340.29
sp|P15941|MUC1_HUMAN_group_Mucin-1 OS=Homo sapiens OX=9606 GN=MUC1 PE=1 SV=3	594.98	657.41	4244.3	1285.3	4421.4	1910.3	1169.9	590.7	1877.6	1113.4	2382.2	411.15	1877.6	586.34	660.19	1212.4	1613	212.06	1487	165.8	257.67	1107.8	51.531	376.48	739.29	505.12	1231.8	3755.4	786.89	640.38	872.91	1361.9	6735.9	426.56	309.04	1076.3	766.38	1841.3	624.87	1761.5	1562.3	1250.7	1686.4	1357.2	1413.5	3536.8	824.3	1684	2053.2
sp|A0A0B4J1V0|HV315_HUMAN_group_Immunoglobulin heavy variable 3-15 OS=Homo sapiens OX=9606 GN=IGHV3-15 PE=3 SV=1	12846	4998.3	5009.4	6214.2	13780	10185	29239	2406.5	4490.9	10343	0	9481.8	8613.2	1.61E+05	5692.1	10235	5559.7	6026.3	5121.3	7073.8	2723.8	32087	14050	10143	14672	34170	3833.1	16799	15836	19291	3013.7	19618	8903.6	4050.2	5261.8	8584.2	6074.2	12367	11760	3219.4	6067.2	8874.9	5187.6	4344.1	10567	2296.4	2978.5	6939.1	12491
sp|P62328|TYB4_HUMAN_group_Thymosin beta-4 OS=Homo sapiens OX=9606 GN=TMSB4X PE=1 SV=2	3714.4	3407	11133	5416	10292	2130.2	21633	6760.6	2212.2	5019.3	9847.4	5117.4	3027	1159.5	2646	22516	2095.1	7386.3	6482.7	5307.5	8456.1	11960	910.91	1404.5	9005.2	32837	5582.4	7609.2	6620.2	4507.3	5617.1	15727	5325.5	4672.3	4224.5	2722.2	5507.8	4919.9	5858.9	3415.1	2344.7	4565.1	5539.1	4953.9	5541.6	1041.3	3850.8	3747.2	2953.5
sp|Q9Y646|CBPQ_HUMAN_group_Carboxypeptidase Q OS=Homo sapiens OX=9606 GN=CPQ PE=1 SV=1	1638.7	1441.2	2731.1	1934	3712.3	653.62	6052.4	2849.6	2069.7	4627.7	3528.4	2865.9	570.19	10828	2746.1	651.94	1042	1036.1	5663.9	1612	9515.2	1089.7	209.71	491.84	767.63	243.25	4305.7	965.19	3237.2	295.53	1228.3	549.16	1542.7	540.04	1523.8	297.79	1195.5	1464.7	7717	757.74	7083.5	825.4	1140.1	1509.1	1606.5	2522.5	3102	6398.5	1210.5
sp|P11684|UTER_HUMAN_group_Uteroglobin OS=Homo sapiens OX=9606 GN=SCGB1A1 PE=1 SV=1	488.86	3436.5	6365.5	2782.1	2283.4	4066.5	976.53	1371.4	3536	2127.6	668.94	789.71	10213	3121.4	917.49	10135	2100	879.38	5487.1	103.73	3546.6	4254.8	1202.6	667.94	4354.5	2776.9	3884.9	1678.7	3325.6	6097	2237.1	1650.6	1043.6	2009.8	1453.1	3440.9	1801.7	690.79	9394.7	347.72	2813.4	425.88	2110.9	3161.9	6747	129.29	40394	13117	19076
sp|P01717|LV325_HUMAN_group_Immunoglobulin lambda variable 3-25 OS=Homo sapiens OX=9606 GN=IGLV3-25 PE=1 SV=2	87580	20902	21652	10373	25407	94794	64958	77036	71492	17616	44092	95649	6.57E+05	2.52E+05	1.36E+05	19807	53379	1.31E+05	21669	33007	1.58E+05	1.23E+05	1.26E+06	6.44E+06	7.48E+06	5.50E+05	27147	2.51E+06	1.04E+05	83150	1.01E+05	2.42E+05	1.03E+05	14387	24749	54753	9.21E+05	30800	26104	16785	33177	1.31E+05	19841	18805	5.07E+05	2994.5	12319	1.51E+06	6709.2
sp|Q9GZX9|TWSG1_HUMAN_group_Twisted gastrulation protein homolog 1 OS=Homo sapiens OX=9606 GN=TWSG1 PE=1 SV=1	385.02	370.79	1515.4	492.09	3928.6	292.94	1303	1909.9	549.64	639.55	2862.3	497.12	1257.3	284.91	2490.4	540.98	253.85	336.29	615.29	184.64	5646.6	272.39	3600.4	415.7	1294.5	316.83	0	692.96	359.64	141.02	1468.4	292.48	1520.2	1375.9	562.7	1166.2	1792.7	2188.1	593.51	1540.9	3613.2	440.07	438.91	928.48	983.98	3868.1	379.65	4551.5	683.72
sp|P13473|LAMP2_HUMAN_group_Lysosome-associated membrane glycoprotein 2 OS=Homo sapiens OX=9606 GN=LAMP2 PE=1 SV=2	1606.1	6146.1	10759	3789.1	10464	32662	23201	5466.9	10564	8662.5	7302.2	4012.6	3616	12487	27167	17602	5798.6	3230.6	11373	37139	28124	7564.5	5519.2	13454	18135	5407	6511.1	2125.8	2803.3	1.03E+05	5381.8	24907	4860.2	4627.9	3149	4434.9	2131.5	10372	24186	1990	12244	8153.9	24908	4819.3	20657	1934.8	5024.2	1724.3	6227.5
sp|P62258|1433E_HUMAN_group_14-3-3 protein epsilon OS=Homo sapiens OX=9606 GN=YWHAE PE=1 SV=1	14134	13208	3624.3	10597	6132.7	7679.4	10943	9949.4	9715.5	8978.4	4609.5	7772.6	9142.8	6816	3880.9	4424.8	7586	1763.6	4271.3	2551.1	10221	9863.2	7229.9	12711	12101	10792	4908.1	88677	5110	8998.6	3092.3	4373.9	2207.9	8473.6	3682.4	8520.2	8159.8	6037.9	4336.5	3189	6417.9	9741.8	5359.5	10634	12555	1336.6	10959	2785.9	2442
sp|Q03591|FHR1_HUMAN_group_Complement factor H-related protein 1 OS=Homo sapiens OX=9606 GN=CFHR1 PE=1 SV=2	6583.5	3583.3	3873.9	1200.8	2397.6	4420	1401.6	2110.6	2738.4	639.42	619.12	10528	3980.7	12913	2642.8	2233.6	1163	7165.2	1767.6	5190.3	1047.6	27763	356.68	2856.9	3692.1	25585	1110	13250	432.57	13210	1342.6	13407	1787.7	811.91	1514.8	1059.4	3125.8	2564.2	1999.3	2014.9	975.78	5962.3	5342.9	733.43	25563	3335.8	4311.1	12279	4484.6
sp|O00468|AGRIN_HUMAN_group_Agrin OS=Homo sapiens OX=9606 GN=AGRN PE=1 SV=6	10560	4898.7	3146.4	4350.2	2861.7	6016.3	5227.1	2399.1	9216.4	3266.6	3486.8	4791.5	2235	5192.4	2884.7	6488.8	9649.6	6023.3	5653.4	45173	14145	4274.2	2601.9	2429.5	8093.1	20248	16771	4895	8288	20917	5436.4	5865.8	4509.8	3724.4	13230	4520.8	5291.7	5218.6	3157.1	2966.8	12853	14341	18295	6445.4	13159	1217.6	4250.4	9725	10840
sp|Q13510|ASAH1_HUMAN_group_Acid ceramidase OS=Homo sapiens OX=9606 GN=ASAH1 PE=1 SV=5	20644	7313.7	2267.2	2362.9	6540.8	5146.2	14943	9060.8	15687	21108	3540.4	9783.4	524.84	1669.4	12017	17470	16940	5805.5	27858	509.57	1.01E+05	4361.6	2699.6	1731	24203	35512	50202	13478	1326.3	6838.3	7087.7	4584.5	4369.9	3502.1	8295.7	6851.2	22693	2946.8	30833	1536.5	2649	8260.3	17721	925.14	1027	6499.2	14175	2522.4	21592
sp|P10619|PPGB_HUMAN_group_Lysosomal protective protein OS=Homo sapiens OX=9606 GN=CTSA PE=1 SV=2	4167.9	23440	4249	2209.3	5975.5	1966.4	10970	4916.4	8193.1	23701	3749.9	848.44	2875	2206	1779.3	7632.8	7846.7	2425	2209.8	449.4	9540.7	1743.8	2101.4	3269.2	29933	1679.2	8223.3	1891.4	1188.8	1563.6	1445.3	1152.2	9435.5	14050	8717.2	3576.7	6707.7	9512.7	13750	5192.3	2788.2	6151.4	969.25	2244.9	5222.1	468.07	2168.5	901.68	1169.7
sp|Q9Y5Y7|LYVE1_HUMAN_group_Lymphatic vessel endothelial hyaluronic acid receptor 1 OS=Homo sapiens OX=9606 GN=LYVE1 PE=1 SV=2	8507.2	7742.4	4668.3	8115.7	2244.4	2010	3071.6	46775	27343	13108	9484.3	1174.3	2724.3	1473.3	5887.3	12524	10901	5079	10852	530.16	5354.9	592.17	3284.2	2370.6	8936.1	6678.5	8322.1	79168	2203.6	1337.4	4990.1	5032.4	5917.2	7252	10221	4679.4	6083	36585	4717.3	4118.8	5827.7	4072.7	5639.6	20057	4945.6	3030.3	1898.7	5957.5	10000
sp|P31946|1433B_HUMAN_group_14-3-3 protein beta_alpha OS=Homo sapiens OX=9606 GN=YWHAB PE=1 SV=3	11400	1726.1	8270.8	1309.2	2728.1	8879.5	1790.7	4372.7	2568.4	3351.8	3832.5	3658	2012.6	6155	3296.6	3193.1	1107.2	2015.9	2320.7	2375.1	5372.8	3068.8	2661.1	8010.5	3910	10427	3759.6	95474	968.16	3245.4	1412.7	10036	3102.6	9838.3	1914.4	3656.8	13164	805.13	1986.9	1236.5	6597.1	3514.2	2026.2	2022.2	1932.6	1497.2	1550.6	2427.4	1616.4
sp|P18206|VINC_HUMAN_group_Vinculin OS=Homo sapiens OX=9606 GN=VCL PE=1 SV=4	4760.6	27508	5014	14532	18009	11023	18244	11878	25918	12480	7873.6	1835.8	5854.7	2436.1	8714	40253	5304.6	15876	77415	1820.9	8384.2	8751.7	7651.5	10206	6172	6523.4	14263	23845	6460.9	13780	11358	4379.7	8618.7	14091	4584.2	14610	8555.1	7743	6355.8	8086.3	5582.2	9038.6	32076	13123	8261.7	869.68	9049.9	5445.3	4386.7
sp|P50395|GDIB_HUMAN_group_Rab GDP dissociation inhibitor beta OS=Homo sapiens OX=9606 GN=GDI2 PE=1 SV=2	4925	5753.6	5368.5	22072	25398	5413.2	7908.5	4978.3	3223	4478.5	11779	1611.7	6430.5	12572	21138	6503.1	8702.1	7330.3	14214	9870.2	14587	23406	6389.4	8377.4	2788.1	22981	4058	67589	2996.2	17813	3025	2436.7	2027.1	6406.5	5218.5	7154.1	5522.7	12949	3773.9	13337	7234.2	3863.2	2983.6	6049.2	5337.3	972.86	9822.9	3583.5	5466.1
sp|Q92820|GGH_HUMAN_group_Gamma-glutamyl hydrolase OS=Homo sapiens OX=9606 GN=GGH PE=1 SV=2	345.64	585.31	590.57	816.96	1811	583.34	755.68	667.69	911.09	3616.5	1688.8	306.09	476.03	936.72	574.25	3787.6	3110.3	3911.1	2667.5	0	1401.9	669.49	1506.6	854.62	1535.9	696.75	1199.1	725.47	428.68	671.23	362.58	264.39	833.78	487.51	936.43	451.89	1049.3	2043.5	1168.1	304.82	1436.1	184.8	463.57	328.5	194.87	428.22	240.34	375.24	468.06
sp|Q96RW7|HMCN1_HUMAN_group_Hemicentin-1 OS=Homo sapiens OX=9606 GN=HMCN1 PE=1 SV=2	63720	45146	13705	10663	9361.4	1715.1	3019.5	41119	22053	33931	2.42E+05	13400	9151.8	2.57E+05	3339.9	31235	2794.4	3038.7	30376	16287	2077.4	29241	2696.6	5436.4	751.67	44644	15542	45470	1.12E+05	39211	5122	7120.9	5149.7	4512.9	14109	4350.5	5806.6	13967	5474.4	10148	4245.1	8204.4	1.14E+05	46854	27377	7977.7	67951	5208.1	18194
sp|Q9H299|SH3L3_HUMAN_group_SH3 domain-binding glutamic acid-rich-like protein 3 OS=Homo sapiens OX=9606 GN=SH3BGRL3 PE=1 SV=1	2577	3850	3531.9	1579.5	1884.3	4670	4243.1	2620.3	3606.2	2238.2	1547.8	3016	1169.7	6240.8	386.67	1443.3	2587.2	2001.3	5009	968.87	14881	3317.4	27135	10648	3765.1	17585	2308.7	4817	2114.3	3004.5	10797	3840.8	7544	3992.6	8331.4	12394	4274.5	1903.4	6070.2	7628.3	6024.9	2065.1	8103.3	1243.8	5829.2	8952	1623.4	30015	4587.3
sp|O43866|CD5L_HUMAN_group_CD5 antigen-like OS=Homo sapiens OX=9606 GN=CD5L PE=1 SV=1	5851.6	8617.3	3462.2	1840.9	4159.5	20599	3538.2	22355	10028	7177.9	3270.1	11567	1328.6	24256	9017.5	12757	9373.5	1618.4	1588.9	22020	3482.3	85934	1964	9223.2	11608	21311	4470.2	12785	38962	16137	8715.3	33983	14087	7046.4	6354	3804.1	14478	6569.9	4653.9	2433.7	3265.9	16768	15852	2816.7	20065	248.74	25213	2343	19113
sp|Q14508|WFDC2_HUMAN_group_WAP four-disulfide core domain protein 2 OS=Homo sapiens OX=9606 GN=WFDC2 PE=1 SV=2	21955	12725	6705.6	6503.5	22911	6557.4	9865.8	18173	5569.7	14724	13031	3101.3	12705	22355	5061.3	5308.6	8762.8	8296.8	7959.6	6160.3	31323	5735.6	5380.3	27144	19747	56556	25254	3893.6	11108	12290	8972.9	12782	9934.5	86174	15171	24547	56892	20863	13947	5101.3	15348	11353	16662	9146	36163	4489.3	45100	18979	45231
sp|P14543|NID1_HUMAN_group_Nidogen-1 OS=Homo sapiens OX=9606 GN=NID1 PE=1 SV=3	16514	11583	22295	9198.2	68393	37311	19674	13161	10472	37909	28626	11411	27078	18554	29557	19174	14251	40225	1.30E+05	32450	1.01E+05	18727	80397	97868	4839.9	20447	15154	9529.9	31114	25927	14645	17855	22574	14481	11157	32715	14092	9402.9	60920	38872	58122	20264	21776	10470	16562	3845.9	10213	37137	12910
sp|P40925|MDHC_HUMAN_group_Malate dehydrogenase, cytoplasmic OS=Homo sapiens OX=9606 GN=MDH1 PE=1 SV=4	22470	919.06	3432.8	1003.9	1337.7	1090.8	2771.1	1181.4	1016.8	1341.7	1495.2	3080.4	5457.3	1825.6	19675	1531.2	3901.8	1080.4	2795.5	1490.9	22311	1163.1	1432.5	2330.1	1512.1	839.17	1109.9	58142	969.86	15852	2881.1	725.87	4068.6	2053.6	534.31	7257.1	5764.5	9796.1	4659	9931.8	8239.1	1060.3	800.46	371.41	1569.4	3773.9	509.19	4235.8	967.78
sp|P15814|IGLL1_HUMAN_group_Immunoglobulin lambda-like polypeptide 1 OS=Homo sapiens OX=9606 GN=IGLL1 PE=1 SV=1	72252	11060	15028	10376	2932.3	41541	3726.2	3448.4	19691	3956.3	872.64	16087	36702	1.29E+05	32591	19599	34660	23159	3396	33965	61131	4.11E+05	2.72E+05	23419	16282	1.69E+05	2447.6	2.62E+05	88278	4.68E+05	79914	16899	3.35E+05	22887	88791	97016	13405	46051	33347	33986	40388	1.56E+05	24298	23961	40005	24526	30481	66424	5947
sp|P02792|FRIL_HUMAN_group_Ferritin light chain OS=Homo sapiens OX=9606 GN=FTL PE=1 SV=2	47021	71787	4900.4	13153	10438	25614	17481	13242	73256	32017	88085	7315.2	12103	22211	31744	1.39E+05	47706	10040	92796	23378	32903	65625	19742	1.25E+05	8763.1	28520	55984	80521	22746	2.48E+05	54835	14828	45241	27050	15846	67476	26901	10177	20128	11569	35882	9742.9	15693	56854	1.33E+05	5055.6	17945	11238	66193
sp|P0C0L5|CO4B_HUMAN_group_Complement C4-B OS=Homo sapiens OX=9606 GN=C4B PE=1 SV=2	24903	11588	3840.6	5201.3	6975.5	4560.3	7905.9	11139	6851.8	7852.5	6081.7	7788.6	22096	69805	3628.7	6112.9	11815	9080.5	4962.5	4310.6	6444.1	3782.5	30882	4358.8	8285.9	36952	19922	11309	7923.7	46099	10441	28044	48585	3702.2	4842.4	11786	1771.4	9777	5132	4837.4	8627.8	20537	5103.7	3302.9	7801.6	4836.8	4877.3	13255	2213.9
sp|A0A0C4DH31|HV118_HUMAN_group_Immunoglobulin heavy variable 1-18 OS=Homo sapiens OX=9606 GN=IGHV1-18 PE=3 SV=1	2.42E+05	95309	23060	1.00E+05	31181	1.64E+05	29463	13037	54708	74784	5574.6	2.36E+05	1.06E+05	3.47E+05	1.37E+05	1.32E+05	60320	1.67E+05	50331	3.14E+05	1.39E+05	1.19E+06	1.61E+05	48052	36243	1.37E+06	13168	5.20E+05	4.53E+05	1.21E+06	1.94E+05	4.30E+05	2.35E+05	51852	85967	1.76E+05	83037	73724	1.60E+05	49911	1.77E+05	1.49E+05	44505	36758	1.47E+05	62864	82992	1.47E+05	23608
sp|O60282|KIF5C_HUMAN_group_Kinesin heavy chain isoform 5C OS=Homo sapiens OX=9606 GN=KIF5C PE=1 SV=1	3124.1	3522.9	3236.1	9209.6	4944.6	1662.9	11321	11536	7887	7146	5162	2343.2	2771.4	8632.6	5367.1	12891	10057	942.68	3259.6	1933.9	3214.2	1828	1137	419.5	3301	2002.1	5809.3	2171.6	2112.4	10665	983.49	12021	5026.7	5088.5	3275.1	5675.4	3949.8	2191.6	1358.3	5432	2152.4	3595	6900.1	7075.7	4148.6	568.85	14876	1545	4435.7
sp|Q9NZP8|C1RL_HUMAN_group_Complement C1r subcomponent-like protein OS=Homo sapiens OX=9606 GN=C1RL PE=1 SV=2	2620.9	663.56	803.12	1127.9	1727.8	338.35	682.36	1228.9	1003.9	1279.1	0	786.54	832.75	4630.1	1589.1	1163.7	2389.6	3651	1855.6	191.15	1578.1	7036.6	2082.4	1642.5	1592.2	1487.1	877.69	499.75	4462.8	5107.2	859.4	1918.1	6806.9	560.08	784.73	781.7	584.36	6267.1	6253.3	398.51	104.24	2174.3	522.03	1114.1	5151.5	316.19	363.15	425.54	894.39
sp|P69891|HBG1_HUMAN_group_Hemoglobin subunit gamma-1 OS=Homo sapiens OX=9606 GN=HBG1 PE=1 SV=2	42415	3489	8156.6	3238.3	5089.9	3989.5	52018	3143.1	1514.7	14102	5734.6	1050.6	4360.4	5008.4	3616.4	12675	3872	4712.6	8062.8	3104	5069.7	12007	12076	5739.7	25321	16325	3308.6	4502.9	7970.4	4436.2	698.07	667.44	4192.8	3374.2	4154.6	4005.9	3326.7	4572.5	21142	12924	6451.3	4067.2	3635.4	2461.1	3554.2	5638.7	2718.6	4920.5	3152.1
sp|P04080|CYTB_HUMAN_group_Cystatin-B OS=Homo sapiens OX=9606 GN=CSTB PE=1 SV=2	2779.9	1028	3960.3	1309.2	3251.6	3749.7	2962.7	1699.1	1342.4	1279.1	2675.6	1529.9	2879.2	1330.1	2159.6	1510.3	1017.2	2630.9	2215.9	560.48	3076.9	6854.2	1388.6	1760.4	6898.3	977.97	1110	618.3	1123.2	2779.9	1187.2	2434	2507.4	1808.1	639.76	2893.8	4321.3	948.04	2329.7	790.87	2094.6	718.54	1725.4	890.81	1144.8	231.07	2537.4	237.62	876.57
sp|Q9BXP8|PAPP2_HUMAN_group_Pappalysin-2 OS=Homo sapiens OX=9606 GN=PAPPA2 PE=1 SV=4	471.33	1200.3	669.62	1023.7	4544.7	816.19	983.06	2373.5	1688.9	2676.7	3580	890.95	3443.2	168.68	1479.5	2840.3	8432.6	626.32	7801.1	863.33	383.65	1186.6	1872.1	2094.9	2601.5	842.19	719.61	2955.8	274.45	3002.5	751.66	3377.1	3808.7	1130.2	756.41	2475.7	5771.8	10201	1917.6	1374.1	1280.5	8411.2	639.76	988.14	819.77	847.58	1902.9	1750.9	4341.2
sp|P39059|COFA1_HUMAN_group_Collagen alpha-1(XV) chain OS=Homo sapiens OX=9606 GN=COL15A1 PE=1 SV=2	685.72	2384.6	3618	1886.1	3588.6	3684.5	6927.4	3304.2	1562.3	1286.3	5510.4	65.575	1314.8	2747.9	1893.2	2023.9	939.47	2066.4	936.59	1764.6	1215	1136.9	3743.9	667.16	3060.7	3504.1	2454.8	1034.3	788.31	3372.6	843.62	251.58	1304.7	898.7	2280.8	3293.9	1348.5	1643.2	652.27	2181.1	1866.1	1331.2	3085.9	1114.8	846.82	6835.3	8536.4	3661.6	10860
sp|P12111|CO6A3_HUMAN_group_Collagen alpha-3(VI) chain OS=Homo sapiens OX=9606 GN=COL6A3 PE=1 SV=5	15214	48639	22973	19519	24718	69172	28089	15461	32415	81201	21246	56744	6530	19764	10226	41667	12110	47113	21472	50443	47112	15430	12647	16209	50242	60874	1.10E+05	19650	1.25E+05	3.51E+05	11046	18488	18975	7457.8	20874	26945	17967	50717	29766	15346	9242.4	8079	50585	31231	75592	5890.2	67763	1.64E+05	1.48E+05
sp|O75144|ICOSL_HUMAN_group_ICOS ligand OS=Homo sapiens OX=9606 GN=ICOSLG PE=1 SV=2	2120.1	1441.1	0	984.13	0	449.35	0	886.15	142.58	1183.2	0	389.24	2833.4	1277.5	709.29	540.98	5103.7	268.35	424.79	955.04	8377.2	1610.9	1120.7	2898	4699.8	2095.8	0	2950.5	262.69	785.74	1019.9	7194.4	551.87	4503.1	338.06	4621.5	4264.6	751.62	4723.5	331.18	5505.1	1480.5	0	563.16	9932.1	3746.9	379.85	1519.5	1068.6
sp|P78324|SHPS1_HUMAN_group_Tyrosine-protein phosphatase non-receptor type substrate 1 OS=Homo sapiens OX=9606 GN=SIRPA PE=1 SV=2	12033	3864.3	3132.4	10742	11592	1460.1	6171.3	3876.5	15008	3827.2	5057.4	6089.4	2282.4	4700.7	16923	5902.3	5568	3725.3	9061.8	14188	47837	980.48	4557.6	15052	463.58	4770.6	2219.4	767.63	10210	2210.3	4963	6628.6	2096.3	518.74	497.63	8398.3	2171	4357.6	8410.6	1685.6	24716	22679	8833	6509.8	14042	1006.7	11846	462.18	17391
sp|O95336|6PGL_HUMAN_group_6-phosphogluconolactonase OS=Homo sapiens OX=9606 GN=PGLS PE=1 SV=2	634.96	1217.4	932.29	1634	2289.4	604.02	5992.4	2515.1	1394.4	1062	2327	978.49	965.94	1149.9	500.57	1173	1600.7	342.99	772.85	1681.4	6364	274.79	1503.7	1630.3	1133.7	2742.2	1110.1	684.07	241.87	6015.6	754.31	5580.3	2801.9	836.02	338.07	1539.6	332.32	1088.2	394.68	1163.3	92.244	1077.7	2216.4	557.05	1883.8	528.04	1686.1	624.6	1019.1
sp|P22352|GPX3_HUMAN_group_Glutathione peroxidase 3 OS=Homo sapiens OX=9606 GN=GPX3 PE=1 SV=2	7394.3	2723.2	6456	2635.8	3638.3	4822.8	3203	1517.5	15352	8194.6	5263.6	5591.3	6506.3	9906.3	2431.4	6374.5	10108	2939.1	1461.1	2675.1	11780	11105	15213	8267.9	13644	81300	2644.7	5339.9	7636.4	5795.1	3312.9	5843.7	2764.4	5469.1	4865.1	1308.6	2719.5	1805.1	8895.9	13865	9498	3524.2	3580.3	5628	7229.3	2978.3	15801	20001	6927.9
sp|Q9BTM1|H2AJ_HUMAN_group_Histone H2A.J OS=Homo sapiens OX=9606 GN=H2AJ PE=1 SV=1	1.10E+05	27750	7632.6	11044	18609	2047.3	18626	13796	28726	13825	4159.5	3071.7	1637.9	17117	6360.8	26178	4534.2	3431.2	29861	8947.3	7673.6	1.55E+05	15302	865.07	19599	5949.7	8280.5	10226	52019	6486.7	5552.4	1.88E+05	5432.5	98813	11760	1228.5	1400.2	4349	15636	15656	13784	11310	13910	12344	6183.7	1084.9	7000.9	3464.4	3967.8
sp|P13727|PRG2_HUMAN_group_Bone marrow proteoglycan OS=Homo sapiens OX=9606 GN=PRG2 PE=1 SV=2	8159.2	3571	870.46	843.92	956.87	2766.1	3151	3151.6	736.69	1279	2465.5	4122.6	436.67	12411	11356	1081.6	734.9	10295	4208.8	21568	1206	2215.8	1847.4	2385	5383.6	10709	5259.8	2039.9	372.53	7148.9	7014.7	4452.3	5362.5	504.94	711.7	10464	1037.7	3420.3	5162.7	3821.1	939.71	6302.7	1915.1	449.73	13196	2711.3	11885	9421.6	37882
sp|Q15113|PCOC1_HUMAN_group_Procollagen C-endopeptidase enhancer 1 OS=Homo sapiens OX=9606 GN=PCOLCE PE=1 SV=2	43021	6974.2	3882.8	2681.3	3845.3	2395.1	2704	9372.1	7642.7	5253.3	4682.2	22507	4980.6	2645.8	15845	4032.6	15428	13234	12814	12491	46327	7222.4	13888	9009.5	19442	11625	6872.9	19908	1357.5	11286	1694.7	2201.9	30470	7388.2	16506	24913	21544	4033	9909.7	5729.9	52223	5672.7	5195.8	2301.1	5037.4	9247.7	3626.1	21773	2395.2
sp|P24158|PRTN3_HUMAN_group_Myeloblastin OS=Homo sapiens OX=9606 GN=PRTN3 PE=1 SV=3	3583.9	5464.9	5639.7	4616	5067.2	3723.1	5202.5	3652.4	6254.5	5701.3	5896.3	1761	3867.5	40923	1086.3	10377	9363	4181.9	3925.8	527.87	5623.5	9278.9	2097.2	5347.1	4418.1	73834	4065.5	2304.2	2997.5	3858.3	3402.3	4306.4	7126.1	6120.2	4474.5	5502.6	7470.9	6400.4	6955.6	3319.5	4223.1	1.33E+05	9460.1	8112.7	9267.8	5105.7	15797	2554.7	4018.3
sp|P04156|PRIO_HUMAN_group_Major prion protein OS=Homo sapiens OX=9606 GN=PRNP PE=1 SV=1	3318.7	3475.2	2049.4	5437.5	2435.9	2974.1	7738.1	6080.4	5431	4654.1	2558.3	1916.9	2612.6	5649.7	972.35	14295	5337.5	5706.5	8262.9	4221.2	17395	3819.3	1952.7	7655.2	5288.4	9676.9	9161	1925.9	3129.2	7517.8	7077.9	6552.4	8685.8	8488.4	6185.9	13419	7910.7	14411	4787.7	3562.3	3729.6	2021.6	4177.2	12132	14757	3234.8	2364.9	3822	15352
sp|Q01459|DIAC_HUMAN_group_Di-N-acetylchitobiase OS=Homo sapiens OX=9606 GN=CTBS PE=1 SV=1	2441.1	545.85	5437.5	3204.2	1697.4	4518.5	1575.8	14667	7398.5	5709.8	2942.9	804.12	1287.3	19612	3226.6	13594	484.29	3034.6	5998.8	2521.5	14078	2724.3	9131.1	6064	12192	8313.2	10793	19836	2759.6	9564	4890.4	648.68	874.31	6944.1	8122.3	5017.3	12705	6678.3	8509.8	3408.7	4999.9	8758.8	12365	8124.5	4646	2210.6	408.47	4190.7	30915
sp|Q06033|ITIH3_HUMAN_group_Inter-alpha-trypsin inhibitor heavy chain H3 OS=Homo sapiens OX=9606 GN=ITIH3 PE=1 SV=2	13683	4294.2	3957.6	4047.3	8751.4	8199	24613	13328	42951	16552	15047	4856.4	17767	1.15E+05	18386	3833.3	8952.5	29149	4362.4	7088.1	14936	44925	10681	31361	35645	9535.5	7451.8	41646	5756.8	29306	18219	3733.6	4071.3	32728	7400.7	19115	16575	19780	16599	6923.7	7733.1	8671.5	9749.2	4811.5	14880	2540.7	16704	7551.2	4818.3
sp|P55000|SLUR1_HUMAN_group_Secreted Ly-6_uPAR-related protein 1 OS=Homo sapiens OX=9606 GN=SLURP1 PE=1 SV=2	2451.7	3617.6	577.41	814.67	1810	2215.2	1620.4	1229	2044.4	2124.1	0	1401.3	1299.2	2484.6	211.46	1950.9	642.76	927.05	1308.6	1428.8	3143.1	1638.1	1229.1	5317.4	532.17	1426.4	0	1682.6	1279.2	2192.2	1297.7	4859.6	4672.2	1863.1	1745.6	6240.6	2218.8	5865	2378.9	435.92	1302.2	1787.4	2376.4	4455.1	1729.6	175.93	17541	1113.3	14132
sp|A0A0C4DH25|KVD20_HUMAN_group_Immunoglobulin kappa variable 3D-20 OS=Homo sapiens OX=9606 GN=IGKV3D-20 PE=3 SV=1	60909	15259	5751.4	13494	2563.4	16610	2292.7	70292	14829	19323	16422	26205	4353.2	37358	18052	18159	20679	22131	15459	22230	30267	46281	1.75E+05	70224	12318	1.52E+05	54708	20686	34705	61307	45287	28015	41789	75207	51620	39635	4943.4	67736	23704	2463.4	28134	26136	2238	5050.4	8825	3854.3	5664.8	18512	44420
sp|P15428|PGDH_HUMAN_group_15-hydroxyprostaglandin dehydrogenase [NAD(+)] OS=Homo sapiens OX=9606 GN=HPGD PE=1 SV=1	4628.3	3157	7348.7	15024	1063.6	4917.3	660.26	0	4495.6	414.76	668.45	4081.8	1618.4	1333.2	711.51	573.33	5035.2	4560.7	18112	1391.1	2427.2	182.7	1036.9	1877.7	2472.6	4576.4	3260.5	48060	6039.9	5650.3	4773.5	1412.8	2079.5	800.86	7577.9	2864.8	6368.8	415.11	8629.7	7864.5	5217.7	375.04	4426.2	1018	828.22	665.01	6112.5	875.75	7166.3
sp|P01615|KVD28_HUMAN_group_Immunoglobulin kappa variable 2D-28 OS=Homo sapiens OX=9606 GN=IGKV2D-28 PE=1 SV=2	33706	27376	2655.2	23668	6281.5	12480	10466	42216	38281	17629	9515.9	62000	32501	1.01E+05	22812	30785	58874	81601	31159	47137	1.83E+05	1.05E+05	5.19E+05	26887	8075.2	6.94E+05	9825	1.02E+05	44251	2.87E+05	1.02E+05	34821	1.14E+05	7098.5	1.77E+05	1.25E+05	7259	24298	1.41E+05	1.72E+05	1.81E+05	90135	21448	11715	9617.5	32225	11409	75197	74476
sp|O43653|PSCA_HUMAN_group_Prostate stem cell antigen OS=Homo sapiens OX=9606 GN=PSCA PE=1 SV=2	7417.1	1744.6	849.51	1000.8	13475	4418.4	25242	5558.5	1.04E+05	5832.2	15047	7951.9	6965.6	10853	1599.2	1779	2410.9	6649.5	1135.4	2409	2036.7	6406.8	2952.1	9063.8	16167	8546.4	2435.1	4844.1	8074.3	5901.9	3326	2688.6	5575.6	7700.5	1725.5	483.18	7577.4	4080.9	4339.9	5604.7	33112	5744.5	722.74	2634.7	42915	6405.4	4923.5	2254.9	87064
sp|P07357|CO8A_HUMAN_group_Complement component C8 alpha chain OS=Homo sapiens OX=9606 GN=C8A PE=1 SV=2	6653.1	3801.8	7624.8	4622.1	16375	14763	7543.9	29066	4050.6	6344.8	35441	6162.1	12614	22697	4262	13589	5404.3	1899.3	4677.3	5712.5	5521.6	7482.7	7450.7	13588	5498.2	5035.3	3329.8	5191	3438.4	18268	2364.8	10784	4617.9	14266	4116.6	4217.1	11592	16065	7332.3	5443.7	3537.9	36630	2546.8	2772.8	2831.5	671.31	1646.6	2739.4	9110.2
sp|P01700|LV147_HUMAN_group_Immunoglobulin lambda variable 1-47 OS=Homo sapiens OX=9606 GN=IGLV1-47 PE=1 SV=2	95007	19981	13013	14207	6754.6	65138	10502	2409.3	49980	6747.8	3889.3	1.35E+05	43182	92304	47876	29040	31448	52927	13371	1.62E+05	96340	2.44E+05	1.93E+05	20319	6818.7	6.12E+05	4621.8	3.17E+05	99869	1.42E+05	51101	52811	1.15E+05	14452	79941	52987	11962	28099	52798	36692	64922	61902	19940	33820	65130	30796	46776	54874	23467
sp|O95998|I18BP_HUMAN_group_Interleukin-18-binding protein OS=Homo sapiens OX=9606 GN=IL18BP PE=1 SV=2	26887	9948.3	2421.8	4172.1	1182.8	2685.7	2693.9	35582	38624	2375.4	4225.2	1229.7	8075.9	10907	8244	3906	5803.3	4719.2	18916	1026.7	41484	2410.6	1019.2	1937.8	7180	6975.2	23857	2468.6	1038.5	700.48	24504	5920.4	1701.2	1279.4	4257.2	6100.8	21914	2567.5	3599.4	17292	13656	1422	8368.9	3267.6	6004.7	4599.1	5943.7	9511.9	76916
sp|P12429|ANXA3_HUMAN_group_Annexin A3 OS=Homo sapiens OX=9606 GN=ANXA3 PE=1 SV=3	1846	1272.7	2707.1	2078.9	2934.6	1726.6	3521.4	2489.8	22070	3684.8	8426.3	887.13	734.21	4310.6	1026.7	3712.1	2901.3	2033.9	852.68	7647	6289.6	2818.8	18261	3746.4	1054.6	933.75	52469	2167.4	4915.7	7053.4	2869.1	2960.2	1722.4	1674.2	643.96	6600.2	2804.3	6790.9	1521.6	2364.7	5079.9	3167.4	7851.1	2430.8	6867.6	1504.2	18321	2522	4290.2
sp|P0DP25|CALM3_HUMAN_group_Calmodulin-3 OS=Homo sapiens OX=9606 GN=CALM3 PE=1 SV=1	18497	18012	1894.6	33110	3512.8	3765	3235.3	16124	20572	7102.7	978.44	12838	1380.8	23992	1903.5	31507	2698.7	14049	6430.4	233.49	40342	40863	4649.5	29461	32933	52530	11098	21842	2697.2	37074	11417	5977.6	13226	6151.6	1850.2	20567	5410	6119.9	6853.5	3445.4	2836.6	34357	31773	11421	31294	4093.5	8277.7	5954.7	2829.1
sp|P29508|SPB3_HUMAN_group_Serpin B3 OS=Homo sapiens OX=9606 GN=SERPINB3 PE=1 SV=2	2401.7	2966.9	31672	11023	1486.7	3084.9	14594	1674	4902.9	2660.4	3844.4	13444	847.2	837.17	680.84	29544	1113	6588.1	27456	4813.6	44089	36012	9347.4	1880.1	1131.1	6284.5	13358	24191	879.96	20989	2729	1915.6	2491.3	1153.2	8250.4	4124.1	1558.2	5796.9	11335	8891.9	2511.4	1.10E+05	81065	2756.8	36783	191.27	5721.1	1016.5	1148.4
sp|Q15063|POSTN_HUMAN_group_Periostin OS=Homo sapiens OX=9606 GN=POSTN PE=1 SV=2	4693.7	770.17	1654.5	2007.8	1617.5	1337.7	5917.2	2210	1938.9	2907.2	2366.1	841.49	1146.2	2776.6	8460.3	1849.8	584.75	1191.9	3347.3	143.39	1179.2	20988	1279.5	5033	2530.1	3076.4	2309.2	2110.6	497.41	1777.1	1651.6	1827.7	4334.2	1261.9	1066	1020.5	3531	1549.2	1873.2	1187.2	452.13	2689.2	1851.6	958.33	5679.8	224.86	1019.3	932.59	5006.4
sp|P07478|TRY2_HUMAN_group_Trypsin-2 OS=Homo sapiens OX=9606 GN=PRSS2 PE=1 SV=1	13110	3.83E+05	42818	68352	73668	69588	19423	2.98E+05	5.23E+05	47379	1.22E+05	1.03E+05	2957.3	2.11E+05	19284	76781	7487	50258	1.26E+06	7619	1.25E+05	3150.1	26426	10680	4982.4	10645	99646	4257.4	77259	6341.8	6523.4	1.04E+05	9880.8	69579	20139	12758	69621	18628	3632.7	73152	73839	1.79E+05	41482	1.21E+05	13079	13373	2.29E+05	64907	1.40E+05
sp|P15289|ARSA_HUMAN_group_Arylsulfatase A OS=Homo sapiens OX=9606 GN=ARSA PE=1 SV=3	2357.2	1752.2	3338.3	1722.3	1570.8	1377.3	5298.5	1816.5	3144.2	1585.5	2088.4	1698.6	5388.3	1747.8	547.17	1929.2	1699.9	1481.7	3367.9	1397.2	10287	1537.3	7618.8	829.99	2124.8	11708	3462.7	3476.7	1739.9	13237	918.78	1686.2	1228.2	3689.9	681.44	8602.1	1166.7	1595.6	2451.5	3712.3	5843.1	4740.9	1059.4	1322.1	1963.8	1823.1	1319.4	11031	4852.4
sp|Q9NQ84|GPC5C_HUMAN_group_G-protein coupled receptor family C group 5 member C OS=Homo sapiens OX=9606 GN=GPRC5C PE=1 SV=2	33455	6899.9	8478.9	6663.4	6080.6	14313	8170.5	18485	25826	12811	3402.4	6688.2	24653	11600	3107.2	8270.1	17802	3481.1	11739	14723	15419	2.23E+05	11736	3133.5	11713	17021	16215	29939	13098	20114	1.09E+05	3.66E+05	3503.9	5595.1	15832	8393.9	8058.6	6344.7	92702	12779	16872	8546.4	12761	18501	98231	13309	11318	5871.9	3827.7
sp|P80723|BASP1_HUMAN_group_Brain acid soluble protein 1 OS=Homo sapiens OX=9606 GN=BASP1 PE=1 SV=2	5625.4	4711.6	7565.4	6906	10361	5313.7	18836	2579.5	3219.1	2828.6	754.47	930.38	4650.3	7882.9	3759.4	4328.5	3531.9	3346.1	4594.8	7711.4	11440	11590	4691.3	4287.4	1928.4	6380.3	10812	11363	680.51	3859.1	2990.4	6394.6	1285.8	5059.9	8243.3	2365.8	1929.7	3992.7	6392.5	1004	5519.9	3454.3	8288	4529.6	3472.8	3124.5	2852.5	1600.3	4746.6
sp|O96009|NAPSA_HUMAN_group_Napsin-A OS=Homo sapiens OX=9606 GN=NAPSA PE=1 SV=1	63961	5864.7	17477	9630.8	16129	23343	7977.1	13036	6359.1	8543.4	9181.7	92523	6367.4	2931.3	5943.1	10538	18804	12755	1.19E+05	67996	1.79E+05	11148	15585	6719.8	8712.3	60716	8777.4	2469.2	30895	26724	26629	11977	32974	8280.6	25854	86017	11984	21827	50688	26019	1.36E+05	36903	10055	2870.5	16458	11250	31301	3457.7	11971
sp|Q8WVN6|SCTM1_HUMAN_group_Secreted and transmembrane protein 1 OS=Homo sapiens OX=9606 GN=SECTM1 PE=1 SV=2	4693.2	15487	5079.1	3650.7	4553.4	4002.1	4917.8	5744.4	5793.5	23387	8834.2	1085.6	13188	5373.8	24115	43141	11597	4431.1	11790	1468.3	8965.2	1765	17836	70013	9073.8	4347.3	27683	1245.5	2949.1	2155.5	5308.1	34149	4640.3	14367	5351.3	3620.6	10742	6243.2	13681	5388.8	2913.6	5069	1.04E+05	20853	6186.7	553.35	6543.7	4892.3	2400
sp|O76070|SYUG_HUMAN_group_Gamma-synuclein OS=Homo sapiens OX=9606 GN=SNCG PE=1 SV=2	1253.4	1645.4	3361.2	2451.2	2452.7	2567.4	6086.4	1096.8	2798.8	639.54	668.9	894.84	836.97	4606.2	453.61	472.1	1747	478.75	2268.6	767.36	366.78	1052.7	2645.6	3930.8	3419.3	1992.1	1664.9	62263	1247.6	2244.1	1390.2	1448.8	1379.9	1330.5	1537.9	1727.4	3593.1	1949.3	2385.9	2624.7	1848	1951.8	1907.3	802.46	1834.7	385.53	1295.6	1388.4	2039.4
sp|Q9UBR2|CATZ_HUMAN_group_Cathepsin Z OS=Homo sapiens OX=9606 GN=CTSZ PE=1 SV=1	24795	7838.3	8493.8	3806.9	8314.6	4255.2	23434	9065.6	25415	5249	8225.6	18144	3645.3	5848.5	5249.8	17679	16135	3152.2	9925.5	4366.5	53167	2420.3	2568.3	33749	41699	9660.6	10833	10198	5224.1	18384	3542.7	5192.3	25218	17253	14525	11002	4658.4	5891.1	36961	6945.9	34544	12170	3855.3	3723.5	6459.2	4341.6	12645	15989	8924.9
sp|Q5KU26|COL12_HUMAN_group_Collectin-12 OS=Homo sapiens OX=9606 GN=COLEC12 PE=1 SV=3	2273.3	644.83	2563.2	2086.7	1653.5	3835.5	2647.9	638.24	508.76	1516.1	1539.7	1054.5	518.05	775.87	833.35	1710	2469.3	679.31	1416.7	428.45	7415.1	1516.9	2085.1	849.77	587.47	5041.4	1754.1	646.05	617.38	939.05	1475	2950.2	5406.8	818.33	788.7	2289.2	1414.8	1238.5	730.46	2278	378.51	2508.1	346.13	1160.5	989.68	936.43	3573.7	866.02	622.73
sp|Q16651|PRSS8_HUMAN_group_Prostasin OS=Homo sapiens OX=9606 GN=PRSS8 PE=1 SV=1	1133.3	3002	854.98	564.15	529.95	1452.6	7227.6	700.25	4046.8	1786.3	834.06	3733.4	586.17	1805.9	441.3	1365.3	1296	3826.3	605.06	271.9	5730.2	2676.8	1819.6	5148.3	1666.2	1331.5	1601	2802	1369.1	3324.2	1002.7	7034.9	829.38	4878.1	1987.9	2681.6	5844.8	363.4	336	942.35	1620.5	220.23	544.25	586.93	8467.6	386.7	361.09	964.02	3369.4
sp|P26842|CD27_HUMAN_group_CD27 antigen OS=Homo sapiens OX=9606 GN=CD27 PE=1 SV=2	943.71	17370	1466.1	1277.8	7351.5	2119.8	4221	18198	1695.9	20366	2262.7	2663.7	4700.7	3144.1	1507.3	854.9	2860.5	1911.3	4176.3	1753.3	4028.2	1189.8	3385.4	3284.9	6512.7	1885.3	3656.5	1023.5	2405.2	5025.4	1901.8	2070.4	5397.4	3771.2	595.34	1169.2	47317	28311	1441.1	1939.4	915.37	1143.3	2475.2	2175.6	2396.6	4844.1	4712.8	2582.2	622.35
sp|A0A075B6S2|KVD29_HUMAN_group_Immunoglobulin kappa variable 2D-29 OS=Homo sapiens OX=9606 GN=IGKV2D-29 PE=3 SV=1	1610.1	2032.8	1616.4	817.13	3044.3	386.21	682.5	933.55	740.17	896.09	3303.4	2739.5	834.1	3310.5	1725.4	1410.7	843.06	1581.5	1339.9	4350.9	719.45	2684.4	860.61	1168.3	1367.4	3655.8	1110	1068.7	3887.3	2122.2	1022.5	1448.1	577.45	3933.3	703.36	1486.8	2240.4	1696.4	875.09	446.14	747.4	1186.1	1164	1392.6	2991.8	1070.2	2773.3	572.56	2135.6
sp|Q14767|LTBP2_HUMAN_group_Latent-transforming growth factor beta-binding protein 2 OS=Homo sapiens OX=9606 GN=LTBP2 PE=1 SV=3	2325.9	1922.7	1164.7	2046.9	956.48	1532.2	1444.8	1946.3	6376.9	2237.9	2266.5	2059.8	3144	1242.6	2937.6	1049.6	1474.9	2496.2	1957.3	568.95	12058	2418.1	1896.8	4431.4	15648	3334.9	3093.8	4649	776.37	2748.1	538.25	4566.7	10818	17343	3960.8	8854.6	32596	25001	14606	12773	6276.5	4229.7	1753.6	802.52	3392.3	1174.7	940.36	4749.4	2151.3
sp|P08519|APOA_HUMAN_group_Apolipoprotein(a) OS=Homo sapiens OX=9606 GN=LPA PE=1 SV=1	30790	2447.4	7966.4	2289.7	8873.6	18209	59391	5500.7	2609.1	9118.7	5773.9	14660	4594.2	8357.5	3486.4	2111.4	7577.7	5739.8	9683.1	17980	17852	41984	4874.5	5733.2	6687.6	1287.4	11506	4802	7411.9	60711	10466	10135	3472.4	7616.7	7561.4	2638	4519.7	2807.5	8693.6	5059.3	25551	4534.9	16792	16758	45623	28832	24031	22917	12146
sp|P10599|THIO_HUMAN_group_Thioredoxin OS=Homo sapiens OX=9606 GN=TXN PE=1 SV=3	20891	3946.1	3923.2	2499	2074.2	5615.1	5277.4	5802.2	1903.3	1650.2	1078	3192	668.27	13072	3353.5	2378.3	6332.8	3786.4	1129.6	3990.3	21287	1015.7	1331.6	1769.3	17998	63234	977.12	1.71E+05	3070.9	21326	8201.1	6371.8	8073	1827.3	1418.2	1915.3	709.11	3720.7	13215	4919.2	10278	17199	879.49	3286	4932.2	8965.3	6188	14009	667.53
sp|P08138|TNR16_HUMAN_group_Tumor necrosis factor receptor superfamily member 16 OS=Homo sapiens OX=9606 GN=NGFR PE=1 SV=1	3062.8	1155.4	1330.6	1452.3	0	966.98	1630.1	1181.5	3354.8	1279.1	619.11	1568.4	1759	4114.4	1849.4	811.49	2011.2	882.95	904.03	1453.6	12996	11348	4615.9	5016.8	7465.5	15465	1109.9	2996.8	1678.2	3274.8	1198.3	1978.3	4151.1	1861.9	1522.8	1813.9	7339.1	1814.7	2494.4	3948.6	12214	2761.7	859.77	802.34	9829.2	9377.2	5601.6	5185.7	13563
sp|P04216|THY1_HUMAN_group_Thy-1 membrane glycoprotein OS=Homo sapiens OX=9606 GN=THY1 PE=1 SV=2	37832	10773	5104.9	3244.5	4223.7	9573.6	4973.7	2001.5	4101.7	2193.1	3436.7	10708	3012.8	2756.9	7064.7	8361.7	6427.3	8574.4	4724.6	2926.7	16790	4293.5	30173	2515.7	3534.9	41547	2225.4	10877	2778.4	3620.2	3043.7	7154.1	27394	5827.6	21738	16553	2330.5	5045.3	6153.6	18770	19949	13194	5573.3	3305.8	15415	7952.2	9568.6	52952	9553.9
sp|A0A0B4J1V6|HV373_HUMAN_group_Immunoglobulin heavy variable 3-73 OS=Homo sapiens OX=9606 GN=IGHV3-73 PE=3 SV=1	4461.9	1683.2	1154	1372.1	2496.2	3401.8	2168.3	759.45	1786.2	1008.1	1387.5	24569	6837.2	9143.7	4768.2	1528.1	903.67	709.14	637.27	296.11	4248.9	14249	7655.6	1065.7	843.91	14206	2864.2	28123	1113.7	11579	2216.9	10200	4083.2	1433.3	767.32	6561.5	9910.9	5640.5	1685.1	3022.2	5712.7	330.44	724.45	2603.6	3399.2	1114.1	1645.4	4661.5	8803.6
sp|Q14210|LY6D_HUMAN_group_Lymphocyte antigen 6D OS=Homo sapiens OX=9606 GN=LY6D PE=1 SV=1	2808.9	10953	31133	60689	1971.2	8372.2	46485	32397	10970	54451	1498.3	3176	1454.2	2797.7	9791.6	31060	2476.5	4151.8	89279	4882.3	3476.4	2905.5	2600.8	5178.8	2024.9	6409.5	15619	4541.6	7608.2	7179.8	8234.3	3600.6	3253.2	5942.9	10830	9590.4	4176.1	3656.7	3434.9	12335	7105.5	8497.5	5510.9	51390	31019	990.11	15685	8153.6	78425
sp|Q99988|GDF15_HUMAN_group_Growth_differentiation factor 15 OS=Homo sapiens OX=9606 GN=GDF15 PE=1 SV=3	3729.4	4305.1	3005.7	1340.4	1574.4	1138.8	1623.1	0	508.76	0	619.11	2704.8	1566.6	798.56	770.02	0	3313.5	953.16	1096.2	221.13	4788.1	1116.2	3010.7	1487.8	5484.7	1.06E+05	662.24	7904.1	1658.1	791.38	7328	2119.9	2017.5	6485	703.33	5765.2	2042.5	1233.2	7301.2	1508.2	967.51	1179.8	2513.2	3084.7	4604	1928.5	2878.1	3039	868.47
sp|P0DP57|SLUR2_HUMAN_group_Secreted Ly-6_uPAR domain-containing protein 2 OS=Homo sapiens OX=9606 GN=SLURP2 PE=1 SV=1	308.85	46443	1313.8	2625.4	3674.4	2679.4	19263	23494	950.54	47737	291.9	1298.8	1282.7	3616.5	1066.3	39870	45646	1621.6	14323	2822.4	17967	2655.7	278.28	33636	939.88	1865	27218	21079	20044	2728.9	4033	1188.9	13643	13390	20151	3021	9577.2	22019	303.5	2135.2	1835.6	2781.8	7706.1	5824.2	5583.8	251.7	2915.7	712.54	4598.2
sp|P52566|GDIR2_HUMAN_group_Rho GDP-dissociation inhibitor 2 OS=Homo sapiens OX=9606 GN=ARHGDIB PE=1 SV=3	2882	6686	23680	12041	40096	20769	20696	2954.7	3955.6	4565.2	3281.2	3076.9	2935.3	19273	1915.9	23657	1977.1	1651.4	3325.3	1385.6	2713.5	4938.5	2773	3047.6	4125.1	2206.7	3005	23506	3247.6	4817.3	5791.6	4491.5	2522.3	1987.1	1481	4941	4025.2	4779.5	3351.9	3915	735.84	6412.4	7002	6568.9	3661	1693	12310	5922.9	4252.8
sp|P53634|CATC_HUMAN_group_Dipeptidyl peptidase 1 OS=Homo sapiens OX=9606 GN=CTSC PE=1 SV=2	3139.5	54136	2114.6	6143.3	30447	11104	16000	28984	23041	61287	1.28E+05	27811	5600.8	5267.3	51019	79077	27439	7119	1.58E+05	24286	73565	20450	7135.1	1252.5	7926.6	16381	50624	753.63	11658	9355.4	14197	69312	26521	6907.3	25049	33079	12998	17711	42873	4162.3	50296	31692	69801	6077.7	7891.9	6212.9	92362	19844	65862
sp|P04155|TFF1_HUMAN_group_Trefoil factor 1 OS=Homo sapiens OX=9606 GN=TFF1 PE=1 SV=1	16284	6997.2	23568	8421.3	50045	23786	33273	11925	28826	13810	3931.5	8607.3	3815.2	13657	7510.8	14201	29935	11528	9994.6	10693	1.19E+05	27234	6707.3	10083	11301	21885	12515	2572.1	6554.9	32192	15207	8734.1	14223	10161	21994	6872.4	29398	23911	19435	15133	6878.2	86160	10815	21863	1.25E+05	4295.2	7.55E+05	65510	7909.5
sp|P08294|SODE_HUMAN_group_Extracellular superoxide dismutase [Cu-Zn] OS=Homo sapiens OX=9606 GN=SOD3 PE=1 SV=2	26922	11364	4953	8535.1	9273.8	868.68	14152	3455	5135.7	10621	13008	368.73	1646.9	1552.1	34563	2045.9	1312.3	10373	34123	43960	939.67	3967.9	490.68	2058.9	17136	2080.4	3793.7	22526	2156.7	10677	7597.8	1907.4	6446.7	11527	613.09	3710.7	1094.1	17397	6568.7	2048.8	1400.4	13726	15325	11423	6519.4	262.39	26077	973.99	4723.7
sp|P09211|GSTP1_HUMAN_group_Glutathione S-transferase P OS=Homo sapiens OX=9606 GN=GSTP1 PE=1 SV=2	1369.6	0	1204.9	738.11	1440.5	7240.4	653.86	0	0	0	0	1424.2	1382.7	856.36	2389.2	530.55	1048	132.54	0	4075.1	986.28	3214.2	1565	497.11	437.64	6156.6	0	9644.3	4622.5	9361.3	429.94	264.42	6587.9	275.44	336.9	929.49	471.72	254.24	399.79	816.34	1818.4	6350.8	418.63	0	4994.1	614.94	480.72	7485.4	4218.1
sp|P62987|RL40_HUMAN_group_Ubiquitin-60S ribosomal protein L40 OS=Homo sapiens OX=9606 GN=UBA52 PE=1 SV=2	14018	1618.9	5499.7	6757	7879.7	4087.8	3274.8	4987.3	26156	3764.9	4679.5	12432	2664.3	3471.4	15658	2985.1	15989	3844.7	16132	33548	91140	20775	1784.9	1868.7	3020.2	64234	15177	4541.3	2969.1	2675.9	12712	5041.6	1275.5	3955.6	7486.2	20219	2213.4	9385.1	2321.2	4022.5	4652.8	28096	5073.7	14069	41699	2047.1	1.59E+05	26736	2.87E+05
sp|P07225|PROS_HUMAN_group_Vitamin K-dependent protein S OS=Homo sapiens OX=9606 GN=PROS1 PE=1 SV=1	7773.6	2590.1	2240	2669.8	3297.2	1437.2	5613.4	1571.7	6186.4	2469.7	2215.9	751.65	5771.6	2217.5	2036.2	1866.5	1198.5	4764.2	2755.1	3189.3	1954.3	14442	1207.2	1581.4	2178.4	1805.9	1549.5	3823.5	3310.1	34462	1073.4	7987.1	1303.8	1011.6	2242.4	1536.1	2211.6	393.1	1766.6	2662.4	2575.3	6198.2	8313.5	2360.4	1245.5	4354.6	1462	780.49	729.6
sp|Q96NY8|NECT4_HUMAN_group_Nectin-4 OS=Homo sapiens OX=9606 GN=NECTIN4 PE=1 SV=1	99.757	22645	3756.7	828.67	7526.7	271.35	5608.4	1958.6	3659.1	32054	1547.6	3938.8	2624.7	3730.6	7209.1	36845	3185.3	7127.9	1250.9	811.28	4815.9	251.13	4282	1891.4	1993.5	89.809	13548	1660.2	1488.1	746.21	297.19	5075.9	1107.2	11651	5054.4	1799.8	232.45	2586.5	3617.4	781.52	5953.9	9751	1449.6	2326.1	2768	326.18	3289.9	956.46	10911
sp|P01714|LV319_HUMAN_group_Immunoglobulin lambda variable 3-19 OS=Homo sapiens OX=9606 GN=IGLV3-19 PE=1 SV=2	3025.4	10766	5611.5	15548	6556.5	10822	17857	8886.5	25751	9790.2	8596.8	14330	5617.3	10288	21889	11881	29563	16787	13987	4310.9	40359	16783	21206	6568.3	12157	35448	11736	22698	31429	52340	17845	6500.4	15564	17644	41999	28049	3499.8	5751	28102	26593	23227	23012	15138	12897	13105	1691.5	5418.7	14689	15567
sp|Q8NBJ4|GOLM1_HUMAN_group_Golgi membrane protein 1 OS=Homo sapiens OX=9606 GN=GOLM1 PE=1 SV=1	779.61	1222.2	4513.7	3150.3	6798.8	2337.8	7457.7	2433.2	2331	4179.3	3154.9	2299.6	2088	7334.1	1880.9	973.82	2314.8	1599.7	1733.3	2511.8	2088.9	1880.3	1631.6	2030.6	1333.8	5333.9	6372.5	4421.4	3365.8	7078.9	1406	3031.2	2313.3	2127	1674.6	3151.3	2234.2	3868.8	4366.3	2870.8	5016.7	4231.6	3310.7	1641.1	4500.7	2071.7	4225.9	4861.6	1672.8
sp|P46940|IQGA1_HUMAN_group_Ras GTPase-activating-like protein IQGAP1 OS=Homo sapiens OX=9606 GN=IQGAP1 PE=1 SV=1	1.17E+05	17330	6341.9	26204	11392	9118.4	22156	2297.6	2687.7	16885	2709.6	14839	1598.6	1.37E+05	3987.1	1.29E+05	12034	1.53E+05	4088.9	3045.5	7718.6	6714.3	2981.4	3880.4	12119	2811.4	4241.8	25185	2224.1	8962.4	1079.5	65042	4184.5	4736	4858	6687.5	3518.8	57912	19995	4046.4	1347.8	15355	7565.7	13115	2726.1	901.24	13291	17852	4482.6
sp|Q8IWU5|SULF2_HUMAN_group_Extracellular sulfatase Sulf-2 OS=Homo sapiens OX=9606 GN=SULF2 PE=1 SV=1	6924.3	9425.2	11492	16777	6989.8	9292.9	37681	20411	24669	22116	4663.1	11627	4632.1	18851	4348.9	30836	20992	6340.3	11332	3135.5	15001	12570	28469	12410	9321.9	52268	21785	11803	14292	40380	11217	17960	20798	15837	3767.9	22289	8440.8	12847	55527	8469.2	6224.4	15929	26984	3421	8393.5	15314	20298	31153	4002.9
sp|Q13268|DHRS2_HUMAN_group_Dehydrogenase_reductase SDR family member 2, mitochondrial OS=Homo sapiens OX=9606 GN=DHRS2 PE=1 SV=4	3669.6	6418.2	18064	4553.8	39498	5685.1	32594	5838.6	11421	6357.7	17787	1326.9	1793.3	12673	5229.2	13477	5397.4	10373	9025.3	1474.5	2823.8	3724.9	3995.9	8619.3	13141	5199	18156	62550	1665	79396	8059.4	4038	4259.6	8169.7	5550.7	2670.2	3747.6	3178.1	5424.3	3475.4	2907.3	2619.6	9346.4	6428.7	3186.2	349.58	9261.5	5220	7979.8
sp|P05060|SCG1_HUMAN_group_Secretogranin-1 OS=Homo sapiens OX=9606 GN=CHGB PE=1 SV=2	465.66	370.32	1485.4	0	1101.5	934.96	719.11	0	508.76	1010.7	668.94	1443.1	128.23	1272.6	102.17	6180.1	400.09	139.53	424.79	1041.2	2303.3	517.76	242.69	285.7	360.36	364.11	2035.8	440.95	606.41	968.06	587.16	426.6	340.84	706.34	899.55	378.75	995.35	255.7	349.82	259.69	790.31	835.13	441.11	264.94	787.07	978.87	2096.6	136.17	714.43
sp|P36896|ACV1B_HUMAN_group_Activin receptor type-1B OS=Homo sapiens OX=9606 GN=ACVR1B PE=1 SV=1	3503.7	2691.1	3400.8	1515.8	2332.3	4055	1255.3	1730	2456.5	1766.9	1719	1251.3	2895.1	3656.7	1809.7	2250.6	5354.1	1290.6	1957.4	2262.2	2292.1	1741.4	1953.4	5488.4	5554.7	17888	3884.8	2516.6	3249.6	3104.7	1564.7	3472.1	2338.6	9894	4705.9	1368.3	4123.7	2952.7	36263	1044.1	2040.2	13074	4500.6	4778.4	2943.2	265.19	7980.7	2155.7	11304
sp|P52565|GDIR1_HUMAN_group_Rho GDP-dissociation inhibitor 1 OS=Homo sapiens OX=9606 GN=ARHGDIA PE=1 SV=3	4654.2	4089	4963.1	4210.6	5753.2	2266.6	1702	2397	3546.3	1713.6	1547.9	4526.7	6699.8	3449.2	6297.4	4037.4	3828.4	1980.9	3082.6	2207.5	7317.1	5658.1	4478.7	3948.3	2475.9	4493.9	4242.1	42999	2779.3	4038.3	4059.1	2450	6507.7	5521.6	1379.5	3146.3	3206.2	3779.1	1793.4	5245.4	3121	10909	2464.9	13414	1694.8	477.04	2915.7	871.54	3677.4
sp|P40121|CAPG_HUMAN_group_Macrophage-capping protein OS=Homo sapiens OX=9606 GN=CAPG PE=1 SV=2	6661.9	579.43	5223.3	1778.2	1608.1	648.04	6572.9	1348.1	1061.5	22556	619.18	1716.9	5476.7	2104.6	5769.5	7862.9	5255.2	1021.7	8221.3	2359.4	865.89	873.64	7540	6069.6	7352.6	1654.6	1665.1	30743	835.42	22202	8249	5218.6	5594	2036.8	1014	1128	4121.2	4732.6	8906	1105.3	1859.2	441.75	1183.3	586.94	1378.4	121.8	2803.9	322.75	1048.9
sp|P00441|SODC_HUMAN_group_Superoxide dismutase [Cu-Zn] OS=Homo sapiens OX=9606 GN=SOD1 PE=1 SV=2	20758	11962	19652	2772.2	2851.7	2732.6	29217	7335.2	6696.4	6430.9	4172.8	5565.4	51641	19143	9442.3	3430.5	22085	4055.6	3849.7	3367.8	10567	7100.3	1810.6	2201.2	4036.8	1.73E+05	11121	80015	22445	2033.4	14519	6458.6	1635.6	7043.3	2379.6	3264.7	6936.4	3671.6	8661	3987.2	8559.5	15634	14913	2340.6	16677	10847	51645	54712	4423
sp|P67936|TPM4_HUMAN_group_Tropomyosin alpha-4 chain OS=Homo sapiens OX=9606 GN=TPM4 PE=1 SV=3	422.18	0	443.01	0	0	354.74	0	0	0	959.28	0	1228.6	127.88	8883.4	973.56	7940.4	1003.4	212.03	0	1596.5	631.45	386.08	517.41	1117.5	904.15	1809	1110	5967.6	621.82	5105.8	588.05	8541.9	1631.7	249.91	1014.3	1866.8	329.29	5226.3	1643.2	656.52	1323.4	1940.4	538.49	270.14	1821.7	266.31	379.84	1576.2	714.47
sp|O43291|SPIT2_HUMAN_group_Kunitz-type protease inhibitor 2 OS=Homo sapiens OX=9606 GN=SPINT2 PE=1 SV=2	3622.2	570.98	2517	4246.3	956.88	746.6	3004.4	886.09	1344.2	1061.3	621.34	2359.7	139.87	252.28	4706.2	3678.7	1357	623.39	617.95	2629	14039	1365.9	183.45	446.1	627.14	6052.9	2167.8	3285.6	1316.5	208.34	845.8	2621.3	423.81	579.15	3844.3	454.81	2981.5	568.48	1184.6	1394.3	9917.5	2151.3	2698.6	1228.2	9646.4	1806.7	6496.5	7168.9	38633
sp|P11279|LAMP1_HUMAN_group_Lysosome-associated membrane glycoprotein 1 OS=Homo sapiens OX=9606 GN=LAMP1 PE=1 SV=3	1421.9	2453.7	5318.3	1150.5	1903.1	1636.3	9051.5	1976.5	3120.5	2186.7	7388.7	7137.7	1031	1256.6	2360.3	4216.3	1352.3	6729.1	29590	6099.6	41074	1711	420.64	798.12	3030	3507.7	2988.4	15455	2274.1	10502	10613	1357.6	5154.8	426.42	1649.2	986.92	22905	5833	665.06	3439	246.91	309.66	1981.4	25387	636.25	766.9	3609.5	1111.4	6341.9
sp|P04259|K2C6B_HUMAN_group_Keratin, type II cytoskeletal 6B OS=Homo sapiens OX=9606 GN=KRT6B PE=1 SV=5	1185.3	1015.1	2361.1	4040.6	1578.8	900.04	4441.1	1916.6	3130.8	1995.9	1646.8	1369.9	703.91	2021.5	3227.4	2568.6	4463.3	903.13	2514.3	636.4	1053.8	1047	1979	926.46	10729	2982.2	5906.7	1909	2590.3	2829.7	1263.7	110.52	7743.2	627.52	1072.9	3497.3	5544	1217.8	3143.2	1902	3037.2	4592.6	1153.5	456.28	7868.2	667.52	4087.2	318.79	1330.3
sp|Q96DA0|ZG16B_HUMAN_group_Zymogen granule protein 16 homolog B OS=Homo sapiens OX=9606 GN=ZG16B PE=1 SV=3	17490	2797.5	6799.8	22332	12318	1533.8	16267	2792	29772	1503.4	22548	6497.8	3580.4	574.24	426.06	7617.2	2507.9	2351.7	25139	20862	66663	4037.4	12626	1268.8	64520	629.03	4816.5	2422.7	8412.5	12423	1263.9	2153.9	2720.6	5975	9609.4	79830	7622.9	6109.7	4895	9985	39418	1820.6	5949.6	19389	2411.6	4220.9	953.63	17384	15454
sp|P09429|HMGB1_HUMAN_group_High mobility group protein B1 OS=Homo sapiens OX=9606 GN=HMGB1 PE=1 SV=3	5676.9	3506.8	9580.2	4319.5	12851	8937.2	10019	9041.9	12490	1942.7	1478.2	1838.5	3691.3	2273	2538.6	14755	5015.2	7179	7541.7	13132	4281.1	7295	3277.1	5382.4	12438	15981	11857	20873	5011.4	6529.3	5067.6	43145	5278.3	5570	2947.3	5956.6	5946.5	7288	3370	1009.5	2142.1	4295.2	3922.5	4647.8	1936.3	931.81	12612	2464.4	2704.1
sp|P00739|HPTR_HUMAN_group_Haptoglobin-related protein OS=Homo sapiens OX=9606 GN=HPR PE=2 SV=2	1200.9	1481.4	1474.8	917.16	2639.2	1633.4	6809.2	11417	1019	3445.4	1597.6	2689.5	14006	72811	989.11	5124.2	3333	5579.5	1411	1432.4	2423.4	14060	5346.8	1439.3	19787	1766.9	1100.5	3049.5	981.11	8039.9	4965.9	11335	13360	1681.7	1870.3	4584.8	17886	5309	5348.3	1915.5	2322.1	2733.9	1793.6	1558.8	1809.9	1439.7	1418.4	2772.7	2757.3
sp|P54108|CRIS3_HUMAN_group_Cysteine-rich secretory protein 3 OS=Homo sapiens OX=9606 GN=CRISP3 PE=1 SV=1	8676.3	2556	1035.2	888.07	1257	2826.2	2310.4	1467.8	3631.3	1303.2	1668.5	3801.1	6306.3	2370.7	106.26	9388.7	68954	2591.9	2897.6	414.33	4694.6	767.31	740.45	3578	436.12	944.16	14110	735.88	3067.2	734.77	5250.5	3540.7	60230	4368.3	6305.5	36868	7549.7	58886	65727	2301.2	24989	1.22E+05	40344	23285	31019	4679.8	38147	846.94	350.92
sp|Q96JB1|DYH8_HUMAN_group_Dynein axonemal heavy chain 8 OS=Homo sapiens OX=9606 GN=DNAH8 PE=1 SV=2	7.60E+05	32367	855.34	6041.6	4375.2	2.78E+05	4654.4	5116.6	4555	3332.6	6538.5	38687	12253	48347	10956	29810	2.08E+05	41307	6306.8	1186.7	4101.8	25712	1.18E+05	4433.4	2702.9	4962.2	11780	82129	29399	14856	5619.5	4382.4	2.36E+05	15808	78537	5665.7	21997	18040	10250	2629.7	26687	15359	11174	1767.1	16402	10644	1011.4	23974	1436.3
sp|P16444|DPEP1_HUMAN_group_Dipeptidase 1 OS=Homo sapiens OX=9606 GN=DPEP1 PE=1 SV=3	667.15	1015.2	4869.9	779.67	2694.9	2051.9	3819.5	638.17	590.38	2072.7	928.74	831.58	780.2	620.8	336.39	977.39	541.9	1569.8	883.79	715.87	711.73	1973.1	533.15	741.47	243.8	1562.7	0	727.27	2877	137.36	384.89	1099.6	528.3	630.5	730.57	3016.7	1025.7	1061.1	1151.8	853.53	148.42	588.36	1459.7	586.91	585.41	579.7	838.48	301.77	570.22
sp|O00526|UPK2_HUMAN_group_Uroplakin-2 OS=Homo sapiens OX=9606 GN=UPK2 PE=1 SV=2	3966.3	3142.6	13000	28360	25270	34752	9540.7	1057.2	4443.4	2389.8	829.45	2256.2	2382.7	1170.6	4463.2	2438.9	1361.5	712.99	14829	1386.4	7278.9	1294.4	792.74	1741.5	1760.9	1623.9	1753.6	1.24E+05	962.54	5458.5	2864.7	806.88	2770.6	2228.5	1457.8	11962	1839.1	3304.7	1592.6	1306.7	4135.6	5374.4	9308.8	7376.3	1505.3	1532.2	2283.3	1870.6	2122.6
sp|P51688|SPHM_HUMAN_group_N-sulphoglucosamine sulphohydrolase OS=Homo sapiens OX=9606 GN=SGSH PE=1 SV=1	3021.4	1210.8	4524.9	1136.7	2063.2	2614	16656	1016.3	2113.4	4781.2	5119.3	2591.7	75.282	111.72	1876.8	2085.8	1715.1	1873.6	5248.3	269.69	8903.3	144.76	535.95	1155.2	804.97	1718.4	10731	443.07	2757.1	1630.8	1152.4	936.18	430.45	341.37	1940.5	880.36	809.31	1633.7	1300	3020.3	6488.4	1190.8	1055.3	2681.2	2394.3	6286.5	3159.7	6975	1112.9
sp|P17050|NAGAB_HUMAN_group_Alpha-N-acetylgalactosaminidase OS=Homo sapiens OX=9606 GN=NAGA PE=1 SV=2	7712.3	7208.1	9305.9	32169	39403	20164	7618.4	13693	17364	8478.1	6610.1	7182.6	23490	3672.9	2775.1	68064	9337	14170	15499	9767.9	34246	14594	23056	18374	6244.5	10593	9683.2	11723	1.04E+05	11890	10582	3.01E+05	22292	7591	10246	15530	45069	6726.8	14325	6446.4	2821.2	4981.2	44596	2989.6	5045.1	2842	22542	10890	10002
sp|O95445|APOM_HUMAN_group_Apolipoprotein M OS=Homo sapiens OX=9606 GN=APOM PE=1 SV=2	24276	11624	62237	12054	69329	29073	4008.6	17722	5535.9	49590	9955.2	12964	6544.8	21849	4232.2	1.07E+05	6407.1	5473.9	9013.1	21328	86206	83342	32754	5817.3	7568.3	62699	14585	5040.6	4104.8	40101	2815.2	1.56E+05	44141	7447.1	45402	4301.5	2736.7	11049	11504	5077.8	6226.6	17013	10770	32046	48313	2161.4	13575	37106	19218
sp|P12273|PIP_HUMAN_group_Prolactin-inducible protein OS=Homo sapiens OX=9606 GN=PIP PE=1 SV=1	10922	745.02	2839.2	2212.8	1198.8	2112.5	1861.8	5060.4	903.48	12454	978.51	932.07	1153.9	3621.8	1697.4	12296	5051.3	988.05	4180.9	595.67	5619.9	7926.6	4939.9	14094	3442.7	9645.1	8650.7	5783.3	3121.9	2122.3	14596	1952	1901	4697.1	3851.9	8603	3068.5	7659.6	4113	3945.3	4764.3	1598.5	3146.2	510.92	3394.2	357.41	1657	1085.5	2887.9
sp|P30530|UFO_HUMAN_group_Tyrosine-protein kinase receptor UFO OS=Homo sapiens OX=9606 GN=AXL PE=1 SV=4	3355.6	2089.7	1881.3	777.72	870.2	4436.1	3381.9	981.06	628.99	1133.9	928.7	4881.5	4442.8	2500.7	10446	540.99	478.82	1806.5	15777	1820.9	23328	1461.4	4135.7	3496.2	354.85	14031	0	3596.4	967.8	2636.3	542.82	1511.3	3138.8	863.36	534.26	12806	2242	276.49	2764.7	9497.2	13797	929.17	441.14	1018	283.71	9077.7	302.91	13559	12151
sp|O00584|RNT2_HUMAN_group_Ribonuclease T2 OS=Homo sapiens OX=9606 GN=RNASET2 PE=1 SV=2	7013.4	32011	21232	9308.2	31645	28960	50098	7601.3	23780	13329	25754	5982.1	2870.2	13726	4657.5	5454.1	2502.3	3948.7	25961	13822	6695	5875.8	20622	9869.3	2854.5	26464	30265	9422	3301	9233.7	4322.4	6031.5	28533	7935.9	21101	16056	7465.6	4632.8	7976.8	17124	11850	9148.7	5137.4	2614.8	10740	3007.3	5924.2	21474	8720.5
sp|Q13508|NAR3_HUMAN_group_Ecto-ADP-ribosyltransferase 3 OS=Homo sapiens OX=9606 GN=ART3 PE=1 SV=2	5525.5	7312	6917.3	2676.2	2951.9	5878.9	4662.7	3916.6	10503	3040.2	1030.4	2499.9	5000.1	8391.9	1853	12085	5398.1	6031	1870.5	827.68	12554	9095.5	7772.7	3860.8	6321.1	4496.6	3825	9172.9	5939.2	9491.1	3000.3	9235.9	12133	9772.4	8426.1	5595.3	2731	24673	8833.1	12159	3102.9	3143.1	3456.6	12479	9774.6	1873.6	6934.3	3870.8	4530.5
sp|Q9UGM5|FETUB_HUMAN_group_Fetuin-B OS=Homo sapiens OX=9606 GN=FETUB PE=1 SV=2	1463.1	1493.2	849.71	1007.3	1968.8	1457.2	4518.6	527.21	4705.8	1517.4	2833.9	961.29	2340.2	1953.6	2819.2	3142.3	4448.1	1312.2	9051.6	895.89	1859.5	6289.3	1158.5	1045.5	3182	1069.5	0	3145	596.28	3535.8	873.8	774.48	584.32	564.49	1013	955.35	878.88	426.32	219.41	1291.5	356.34	973.23	557.04	1451.6	913.79	125.12	1737.5	4181.4	2838.2
sp|P50213|IDH3A_HUMAN_group_Isocitrate dehydrogenase [NAD] subunit alpha, mitochondrial OS=Homo sapiens OX=9606 GN=IDH3A PE=1 SV=1	9079.4	18604	342.78	531.64	956.92	759.63	755.58	38803	3199.1	1010.6	1.31E+05	33111	14367	2.03E+05	2.40E+05	1980.5	2.91E+05	97056	2109.6	72.255	894.31	2408.5	812.97	896.61	898.61	51432	1109.9	26214	4932.3	60293	21328	1949.9	36851	11088	730.34	9654.2	1524.3	5490.9	45491	838	15547	30942	418.68	2813.6	270.55	4537.5	240.34	1539.1	351.07
sp|P17936|IBP3_HUMAN_group_Insulin-like growth factor-binding protein 3 OS=Homo sapiens OX=9606 GN=IGFBP3 PE=1 SV=2	657.22	776.99	466.51	2339.9	4431.8	1977.4	14037	0	621.41	635.94	0	356.96	263.01	126.59	506.99	628.82	640.58	700.86	1130.4	375.53	1039	1313.8	172.54	685.54	2018	147.95	0	177.94	858.75	545.11	1849	1477.3	629.43	2803.4	861.28	480.79	297.57	574.51	1568.7	1048.2	254.87	2881.6	428.87	616.78	389.57	126.82	837	74.797	980.26
sp|P41439|FOLR3_HUMAN_group_Folate receptor gamma OS=Homo sapiens OX=9606 GN=FOLR3 PE=1 SV=2	8202	6167.8	11678	6003.6	4959.5	2344.6	24219	4583.3	3145.3	3825.4	1963.8	8199.1	5734.7	10581	830.07	2358.7	3675.2	11610	8655.7	1320.2	6600.7	1650.4	1786.5	3711.7	5432	1.33E+05	8141.5	9569.9	801.07	7359.8	9587.4	5418.7	5990	9458.2	8773	6967.4	4945.4	8149.9	31456	6265.2	2134.8	5898	1.29E+05	2096.4	9003.6	577.11	11486	5610.4	5367.9
sp|Q5ZPR3|CD276_HUMAN_group_CD276 antigen OS=Homo sapiens OX=9606 GN=CD276 PE=1 SV=1	9140.9	2169.9	3846.9	7524.3	4451.5	5882.3	13882	1595.9	3896.1	1160.1	1388.7	2790.3	6488.6	2409.1	4965	3680.9	5720	1812.2	4105.5	3206.5	5867.8	1572.8	9252.6	5078.1	2479.8	7737.6	1199.1	5033.9	2473.6	8738.4	2227.7	3347.9	5057.6	4729.7	2267.8	4467.8	8511.8	10913	7783.4	3221	2762	4245.2	2193.1	1126.7	6816.3	2331.4	1365.3	2775.5	812.51
sp|P02654|APOC1_HUMAN_group_Apolipoprotein C-I OS=Homo sapiens OX=9606 GN=APOC1 PE=1 SV=1	9957.9	5700.8	13908	4334.7	4559.5	3027.2	31742	16633	24267	26839	2942.9	6906.5	16198	11375	1054.1	8474	2152	5137.2	5076.5	5739.2	5392	64820	3521.8	7030	8477.3	6745.1	18654	9720.7	2359.7	5738.9	4515.4	8661.6	11336	9776.2	6653.4	2847.8	11881	7420.7	10624	6030.6	4881.9	8655.7	2728.2	9870.1	7011.2	1270.5	5958.9	9219.7	4617.1
sp|Q02747|GUC2A_HUMAN_group_Guanylin OS=Homo sapiens OX=9606 GN=GUCA2A PE=1 SV=2	5776.8	6949	7043.7	7035.8	9660.3	4723.7	20172	7699.6	12294	7178.5	42351	2791.6	2725.4	4994.6	1923.1	15326	6700.7	2208.7	19625	7335.6	36653	4241.8	3822.5	4770.9	4425.8	5943.6	13053	4075.8	3795.9	9375.3	5801.7	7641.3	12775	4461.1	4493.7	6305.9	3084	7821.7	3935.8	6811.2	7273.3	5355.4	14318	10601	3004.5	1394.6	8622.2	40431	1.02E+05
sp|P55287|CAD11_HUMAN_group_Cadherin-11 OS=Homo sapiens OX=9606 GN=CDH11 PE=2 SV=2	20469	4761.1	9765.9	8849.6	19161	7120.2	17880	11202	12894	21582	5498.2	1760.1	3489.8	21102	8978.5	6642.1	17386	4982.7	19186	11489	37627	16096	6341.4	7439.6	11414	3886.3	20622	6335.9	10883	9780.2	25949	6581.7	6454.9	7753	6892.1	10045	5802.2	13689	15354	9055.6	20928	4470	4513.9	32238	4433.9	1483	6839.6	4366.2	16535
sp|P07996|TSP1_HUMAN_group_Thrombospondin-1 OS=Homo sapiens OX=9606 GN=THBS1 PE=1 SV=2	11021	5508.7	12066	22553	16975	7581.4	11874	41958	1.10E+05	64746	18652	12810	5619	36389	4498.3	74197	3948.7	6668.3	1.01E+05	14941	13357	24757	9835.9	37972	9440.6	31975	20414	2562.5	21789	12213	5533	13479	2182.2	10943	4727.3	7022.1	6503.7	6824.9	21794	4210.5	8652.4	4994.7	6386	7771.5	11937	3184.1	10354	13865	32354
sp|Q9GZM5|YIPF3_HUMAN_group_Protein YIPF3 OS=Homo sapiens OX=9606 GN=YIPF3 PE=1 SV=1	1.12E+05	1.04E+05	22458	15120	12816	11757	17806	50458	18908	14819	44992	18309	17908	12995	15043	1.32E+05	37884	5208.2	6199	19722	5.50E+05	1.03E+05	73449	11583	1.14E+05	20007	61554	12944	19960	51055	1.24E+05	17229	69174	1.62E+05	6822.2	9342	1.23E+05	1.32E+05	2.32E+05	67773	62063	31620	24176	1.02E+05	1.06E+05	1.80E+05	23170	9.83E+05	4.23E+06
sp|P11117|PPAL_HUMAN_group_Lysosomal acid phosphatase OS=Homo sapiens OX=9606 GN=ACP2 PE=1 SV=3	2148.1	2050.7	7460.8	1309.2	2387.8	2314.4	7910.1	685.23	14418	2293.4	40403	286.78	1527.9	4398.1	678.05	21470	2013.7	696.08	2081.1	1905	203.86	4403.8	469.08	1208.2	2941.5	1754.2	12634	3750.4	1242.9	3894.5	1525.7	1752.5	1219.6	6995.5	3512.8	3440.8	10354	2646.8	3135.5	1894.2	2229.7	855.21	2575.5	6236.1	2225.6	552.68	991.74	547.5	1116.6
sp|O75369|FLNB_HUMAN_group_Filamin-B OS=Homo sapiens OX=9606 GN=FLNB PE=1 SV=2	2521.5	1173.9	1133.1	7000	27610	13827	9799.7	590.7	1312.7	2150.7	0	1191	1857.7	11672	1393.5	2594.5	9513.9	1285.2	3010.3	6988	1050.6	19644	2945	3908.6	5783.8	5001.3	2065.2	3713.2	9226.8	1241.5	7729.1	16076	5544.4	4391	2818.4	2650.4	3622.3	12829	2573.3	4001.6	1196.1	4015	5375.6	1998.5	2578.1	2527.8	1563.2	2333.2	720.91
sp|P12277|KCRB_HUMAN_group_Creatine kinase B-type OS=Homo sapiens OX=9606 GN=CKB PE=1 SV=1	1606.9	1487.4	1271.6	2164.7	471.03	2373.6	4602.2	1524.3	2778.6	2465.7	3429.8	489.43	1565.1	643.08	1046.2	4855.7	3138.2	626.73	1833.9	244.19	781.31	1061.6	3508.8	895.14	4993.8	3974.4	1104.7	9530.4	2344.4	2497.3	532.12	752.6	1589.2	1379.3	2570.8	2213.2	2217.6	1319.5	1641.2	1802.6	1499.4	545.63	1145.7	1899.9	3400.7	391.66	625.71	346.18	1522.6
sp|P55058|PLTP_HUMAN_group_Phospholipid transfer protein OS=Homo sapiens OX=9606 GN=PLTP PE=1 SV=1	525.15	370.36	442.54	1452.1	1198.7	235.12	2059.4	3034.9	720.22	781.75	1647.4	64.517	1185.5	1181.5	1385.4	946.61	832.77	263.82	4818.4	221.15	501.96	676.93	779.61	1639.8	1572.1	302.14	2741.4	80.112	249.3	403.85	556.28	1402.8	2522	472.36	1824.2	365.18	3164.2	310.5	432.01	337.49	154.33	1401.7	854.78	772.62	360.66	415.45	240.22	1140.3	1668.9
sp|Q14980|NUMA1_HUMAN_group_Nuclear mitotic apparatus protein 1 OS=Homo sapiens OX=9606 GN=NUMA1 PE=1 SV=2	55862	19366	2533.5	2115.9	1881.9	1686.6	3909.2	8459.4	12740	72039	53992	5904.8	7410.6	3282	7274.7	15169	7771.7	43144	12080	306.87	8088.5	61026	2406	6643.9	14254	11391	26279	4489.4	14445	3457.3	1.81E+05	5257.8	13399	46305	85564	43719	33077	20993	2476	8195.3	37220	74565	6746.6	1.73E+05	5382.7	4114.7	3686	3274.6	3051.9
sp|P12724|ECP_HUMAN_group_Eosinophil cationic protein OS=Homo sapiens OX=9606 GN=RNASE3 PE=1 SV=2	1673.1	2113	2608.9	2384.8	2450	3275.9	1437.1	1408.6	1860.1	1743.9	1987.5	742.61	2729.7	5261.5	2294.9	1439.2	4028.7	933.58	2715.9	2247.2	801.45	6760.2	1893.7	4229.8	7661.3	4620.1	1991.4	2168.4	2860.9	4147.5	1764.4	1295.3	3445.3	810.41	2360.1	2163.6	2100.3	871.6	1414.5	1637.4	307.43	19708	25212	10444	10092	1710.5	2519.6	683.92	1398.1
sp|P02741|CRP_HUMAN_group_C-reactive protein OS=Homo sapiens OX=9606 GN=CRP PE=1 SV=1	3367.7	529.33	2788.8	4029.5	8457.4	12337	25029	4997.5	4992.7	12840	978.44	690.83	633.47	69400	16865	23639	13035	60831	28583	33689	21642	26630	22077	1316.9	4526.9	15823	11197	547.49	15767	23107	28753	40006	10762	10071	3212.4	30996	13870	16550	15314	535.79	1071.9	15353	831.01	7085.8	60810	235.56	4777.9	984.81	5993.4
sp|P27918|PROP_HUMAN_group_Properdin OS=Homo sapiens OX=9606 GN=CFP PE=1 SV=2	463.48	4441.2	3891.5	970.52	4905.4	2678.5	8832.4	903.02	549.64	5811.1	591.82	3539.2	2613.7	11248	3152.2	1761.5	669.21	834.72	9710.9	4516.1	703.84	1201	1312.1	749.96	743.31	5986.8	8697.1	152.15	15275	4493	1417.2	1916.7	2896	880.14	1806	406.97	1172.8	1316.8	4804	2024.7	3790	44829	14301	11497	36662	536.31	21351	106.9	716.83
sp|P10720|PF4V_HUMAN_group_Platelet factor 4 variant OS=Homo sapiens OX=9606 GN=PF4V1 PE=1 SV=1	2150.8	6113.3	18473	4658.3	9034.5	3000.5	87339	36367	7717.1	13369	5627	1628.5	1415.7	2511.8	2866	2608.5	20098	9982.8	1849	1203.4	5019.6	43710	3654	12750	13411	2697.1	22642	2482.9	5228.4	7039.1	4990.7	8991.9	14372	4746.7	3305.9	6491.8	3134.5	3013.3	8336.9	4619.6	7286.2	3181.4	11299	20192	6113.8	349.88	2280	1062.7	5412.6
sp|Q14651|PLSI_HUMAN_group_Plastin-1 OS=Homo sapiens OX=9606 GN=PLS1 PE=1 SV=2	2889.5	2929.7	12311	5401.3	3921.7	3875.8	5549.3	13501	1494.9	10247	4001.8	183.41	6008.7	2829.4	797.6	2694.6	1177.3	990.98	5859.8	1688.6	8113.6	9449.3	992.43	3343.5	2334.1	581.19	10656	10953	3375.1	7766.1	4938.9	2824.7	4480.9	12747	6776.8	614.82	4117.5	4151.5	5626.5	2071.5	3620.7	7468.9	5909	4349.1	8334.2	794.5	5136.8	907.08	19848
sp|P40926|MDHM_HUMAN_group_Malate dehydrogenase, mitochondrial OS=Homo sapiens OX=9606 GN=MDH2 PE=1 SV=3	1335.4	4375.3	1437.4	3238.8	2950.4	1026.3	4168.2	1658.3	2251.9	10697	1068.5	223.76	42735	2283.3	137.94	5883.3	9199.3	1546.8	2076.8	132.65	643.97	5063.8	1461.1	1569.1	1450.5	561.67	1664.9	8794.7	805.44	1837.1	485.56	1661.5	296.83	570.55	507.13	12672	1834.2	786.13	2954.8	347.67	545.61	443.7	9779.4	899.12	629.46	149.49	455.37	300.78	628.45
sp|Q07507|DERM_HUMAN_group_Dermatopontin OS=Homo sapiens OX=9606 GN=DPT PE=1 SV=2	95950	14105	1459.9	3868.7	909.93	6350.7	10719	1181.4	41770	1924.5	3043.6	17607	2750.1	619.32	24756	4132.8	14404	13516	12145	42013	80192	776.3	30833	9933.2	5513.1	58255	1754.1	406.78	2635.8	6712.6	38813	6445.5	89054	507.32	69380	33386	1795.1	15841	26599	20120	31134	21753	3629.6	2235.8	18087	177.84	1489.3	29713	46534
sp|P48595|SPB10_HUMAN_group_Serpin B10 OS=Homo sapiens OX=9606 GN=SERPINB10 PE=1 SV=1	784.13	16731	4007.3	2880.9	3697.7	4162.8	2213.8	17520	11423	5933	7703.5	14013	13885	8976.3	32420	34726	60623	905.57	6456.3	2156.6	7528.1	11121	6184.3	18071	10321	14697	3979	23906	4134.9	61929	27103	6533.3	24565	7594.1	2237.9	7462.8	48320	36937	26910	4528.2	1606.9	19548	8467.5	12235	1.21E+05	317.25	57742	3001.4	1666.7
sp|Q5T749|KPRP_HUMAN_group_Keratinocyte proline-rich protein OS=Homo sapiens OX=9606 GN=KPRP PE=1 SV=1	566.75	10271	2755	3971.3	3106.2	3677	12508	948.31	12123	3927	7562.3	1939.6	280.24	2262.3	590.36	3742.1	7456.3	1380.3	9499.5	467.48	1299.9	2512.8	84.884	4559.2	663.88	1381.8	3478.4	932.56	2744.3	8923.4	1368.6	2163	3198.5	219.75	6847.4	3472.1	871.53	3033.7	3433.8	423.06	486.97	945.48	11864	10068	1762.4	194.46	984.99	1876.8	8211.9
sp|P20774|MIME_HUMAN_group_Mimecan OS=Homo sapiens OX=9606 GN=OGN PE=1 SV=1	40119	11672	12856	3990.5	30641	9438.2	11985	10365	8924.4	4410.5	6568.5	5383.4	4501.6	9312.2	2473.7	5533.4	2394.9	15505	9948	6225.5	6408.2	36923	1765.4	6211.9	13743	9770.2	5590.9	5953.8	2307.2	8114.1	5173	6790.5	18785	4640.3	4465.2	10266	15241	18172	9340.3	3489.5	3125.6	3307.1	4071.3	12009	10019	590.18	24738	12753	2584
sp|P11166|GTR1_HUMAN_group_Solute carrier family 2, facilitated glucose transporter member 1 OS=Homo sapiens OX=9606 GN=SLC2A1 PE=1 SV=2	589.17	3451.7	2967	32185	36119	1417.3	6481.6	3318.3	1776.2	2701	2851.2	1361.1	638.38	1208.4	4718.8	8067	1173.7	833.22	1126.1	1126.8	2109	7555.7	3570.6	1834.3	251.59	1784.6	1753.3	459.77	7548.2	2111	1117.1	1671.9	3479.3	1888	1013.8	19259	2696.4	2381.3	881.13	8041.1	635.58	1347.5	13666	3975.2	7304.2	226.88	4217.1	217.81	1238.9
sp|Q99715|COCA1_HUMAN_group_Collagen alpha-1(XII) chain OS=Homo sapiens OX=9606 GN=COL12A1 PE=1 SV=2	2017.2	916.69	590.61	1102.6	667.69	681.79	1526.7	0	10524	959.28	4840.7	1010.3	3487.8	2456.2	8282.8	733.07	541.52	388.95	327.25	1958.6	3775.7	2564.3	1225.5	2081.3	1271.6	13500	0	957.59	897.53	3702.3	2063.9	596.91	1749.1	624.61	1597.4	2145.6	3152.4	912.52	3222.5	32144	5977.4	805.96	1412.7	5789.1	3742.3	1078	291.57	6133.3	1230.6
sp|P80748|LV321_HUMAN_group_Immunoglobulin lambda variable 3-21 OS=Homo sapiens OX=9606 GN=IGLV3-21 PE=1 SV=2	49846	15845	7599.9	9627.1	19010	34924	12219	4731.9	25012	7685	3120.8	37752	45249	57052	15897	11832	13696	18469	6776.2	25514	50721	1.09E+05	66873	45035	42588	1.29E+05	7122.2	1.20E+05	42266	2.74E+05	29619	33988	2.54E+05	14342	10422	39014	15311	12907	31688	9774.3	22407	88029	9320.9	5180.8	39901	25374	22838	51612	9767.1
sp|P60660|MYL6_HUMAN_group_Myosin light polypeptide 6 OS=Homo sapiens OX=9606 GN=MYL6 PE=1 SV=2	13011	37541	84040	9756.5	1891.2	5970.2	19635	2149.8	76825	36919	25304	4589	14256	7151.4	4789.2	2.55E+05	1.42E+06	3333.5	36374	15360	3.27E+06	4064.3	1373.8	469.66	15638	3292.6	2.30E+05	26628	4255.2	2191.1	8257.1	2273.2	9.90E+05	1879.2	28798	9329.8	43082	9202.9	9.81E+05	26685	7.48E+05	4149	13601	778.6	3783	1.07E+06	13716	3.16E+05	1129.5
sp|P04066|FUCO_HUMAN_group_Tissue alpha-L-fucosidase OS=Homo sapiens OX=9606 GN=FUCA1 PE=1 SV=4	579.82	1282.1	3654.3	738.14	1072.3	375.8	3704.1	590.7	1576.3	1481.5	618.93	1076.2	654.37	4276	1242.5	603.63	1825	443.48	1118.4	503.95	1457.6	1505	309.37	2917.1	266.81	2871.8	0	2242.5	599.4	1210.6	662.5	1233.4	284.74	353.15	818.49	1485.6	1263.7	435.65	2662.9	991.37	4338.8	1089.4	1066.6	757	585.39	1400.1	682.62	3607.1	504.38
sp|P35321|SPR1A_HUMAN_group_Cornifin-A OS=Homo sapiens OX=9606 GN=SPRR1A PE=1 SV=2	654.93	79593	3501.8	5863.1	46395	3892.4	53733	1901.7	30499	22784	1669.5	6084.8	9498.7	33652	5007.9	1979.2	387.62	8301.8	851.07	2029.5	7168.6	21662	3578.1	2644.6	3201.1	5092.5	27824	3773.3	5201.7	14606	13742	17750	6445.5	3207.7	1973.7	13720	1333.4	2694.7	5016.8	1775.8	7295.8	4450.5	9217.6	13157	10745	197.3	1286.6	2619.1	11317
sp|Q13938|CAYP1_HUMAN_group_Calcyphosin OS=Homo sapiens OX=9606 GN=CAPS PE=1 SV=2	860.22	2007.1	3784.9	23754	5206.5	2150.8	8392.8	2021.6	1256.2	1366.8	1545.9	3216.7	1169.1	1260	2706.2	1963.4	1144.3	2330.3	883.14	5065.4	1122.1	556.56	991.51	622.71	1202.9	955.1	3606	25456	2231.8	7434.4	367.98	1054.2	1851.4	869.37	2690.1	1064.2	490.85	3960.7	2268.5	557.19	468.52	1724.5	883.64	1733.3	2383	290.64	1690.2	2739.1	3649.2
sp|P06753|TPM3_HUMAN_group_Tropomyosin alpha-3 chain OS=Homo sapiens OX=9606 GN=TPM3 PE=1 SV=2	4800.5	9195.7	10372	16165	13953	2729.9	10301	37480	9571.6	8091.8	2134	8079	4786.9	1754.7	5936.8	14531	9182.9	17338	10129	13968	11710	11474	1707.3	11683	6596.2	5924.2	22340	55651	4862	20231	11284	7218.9	14796	7436.4	16751	4910.4	5799.3	12690	5543.8	10579	7298.6	7117.3	43102	16535	17533	1541.3	26516	8712.2	21666
sp|Q5JS37|NHLC3_HUMAN_group_NHL repeat-containing protein 3 OS=Homo sapiens OX=9606 GN=NHLRC3 PE=2 SV=1	17775	3305.8	3355.5	4968.9	3928.8	2531.8	8649.1	8141.4	2184.2	17485	13714	2326	3326.9	42035	1618.4	8301.4	29024	10342	12452	1504.1	8895.1	11697	5771.5	6522.6	897.97	3813.6	4349.5	2130.1	8584.3	5085	1870.2	7248.9	17545	4529.1	3650.8	5609.3	8650.1	23091	21925	3804.5	8380.5	25465	9444.8	14387	13935	4778.8	24669	4980.1	3172.8
sp|P06703|S10A6_HUMAN_group_Protein S100-A6 OS=Homo sapiens OX=9606 GN=S100A6 PE=1 SV=1	91.57	695.38	6682.6	846.92	12203	3867.3	1857.2	4704.8	5875	4495.6	2796.9	14029	2032	10042	1696.9	13925	10834	5666	2742.1	3059.6	4577.8	12844	1099.5	509.93	1420.7	11386	13981	4348.5	4379.9	1884.6	2968.7	2943	3108.6	1274.4	8832.6	3363.1	3271.7	18973	23735	775.77	4791.9	3655.8	7141.9	4848.6	31007	1090.3	1.58E+05	13603	32323
sp|P08758|ANXA5_HUMAN_group_Annexin A5 OS=Homo sapiens OX=9606 GN=ANXA5 PE=1 SV=2	232.05	614.94	1857.6	860.41	3519.7	901.2	1050.3	886.05	1607.1	1312.2	978.5	495.12	125.35	105.91	749.55	1482.2	575.48	288.47	1096.2	88.455	511.09	418.21	264.84	1225.3	257.56	2643.9	1109.9	6896.4	345.79	882.17	286.49	487.34	824.52	389.1	561.42	330.19	1010.2	183.28	348.16	178.42	392.41	403.66	756.49	0	494.4	550.33	0	1091.3	543.2
sp|P53990|IST1_HUMAN_group_IST1 homolog OS=Homo sapiens OX=9606 GN=IST1 PE=1 SV=1	11622	1294.6	28454	7335.3	12658	33151	5881.8	9312.9	18112	4789.8	2401.9	6739.6	2513.7	6081.1	18580	4946.9	1538	8376.6	2969.7	21085	7267.9	2267.5	2266	6040.1	5649.4	2371.8	9194.9	746.51	20192	2283.6	1692.2	8682.5	1103.6	6073.1	2189.4	22605	9144	3905.5	9942	6790.5	18765	6626.3	28128	1997.1	5302.1	1285.2	11410	5812	8704.7
sp|P09603|CSF1_HUMAN_group_Macrophage colony-stimulating factor 1 OS=Homo sapiens OX=9606 GN=CSF1 PE=1 SV=2	734.92	572.44	466.72	571.11	0	1042.8	814.14	933.23	885.81	690.8	1217.1	11744	9550	38741	8801.2	1475.6	590.18	2907.6	584.53	0	515.33	3539.3	12884	1685.2	1847.9	1303.6	2864.2	2644	455.61	1341.8	352.96	6324.4	21511	4869.2	1625.9	1819.3	20593	1776.8	3029.2	314.3	309.01	489.2	301.57	0	375.2	403.88	224.56	1183	509.26
sp|P01033|TIMP1_HUMAN_group_Metalloproteinase inhibitor 1 OS=Homo sapiens OX=9606 GN=TIMP1 PE=1 SV=1	9006.5	6743.4	1238	1575.7	7460	2350.2	10124	3777.8	5947	7327.5	8505.3	3997.6	6775.2	22174	1814.4	2832.2	5670.1	7421.3	4152.3	5885.3	11799	17238	5581.5	11179	3789	26339	14772	27613	2660.9	2152.4	12655	987.56	12942	2776.6	7589.6	13214	1202.2	10848	15045	12697	1708	9497.9	1241.6	4278	3625.9	4318.4	1845.9	8697.9	5024.3
sp|Q9H8L6|MMRN2_HUMAN_group_Multimerin-2 OS=Homo sapiens OX=9606 GN=MMRN2 PE=1 SV=2	133.43	3496.5	10310	856.79	8321.9	569.71	337.16	7684	17979	22161	25247	5733.7	1194.1	158.23	3903.7	14471	927.24	434.53	1411.1	10798	23411	414.67	1597.5	17646	1989.1	476.41	5034.7	98.114	1326	5887.8	1781	5117.4	282.26	4118.5	6492.4	1338.4	586.19	5277.2	6924.7	7578.8	7785.8	829.09	602.08	4984.5	1199	480.54	35054	856.61	3291.7
sp|P22894|MMP8_HUMAN_group_Neutrophil collagenase OS=Homo sapiens OX=9606 GN=MMP8 PE=1 SV=1	773.51	5339.3	3003.6	3909.7	7287.9	4083.2	9390.4	1697.7	3893.7	8579.2	4564	518.78	3023.3	1928.7	3540.5	3024.9	3911.7	1823	6746	2508.4	14649	5538.5	2712	3277	7042.9	16570	6590.8	812.79	11066	3785.2	5159.5	1021.9	1056.2	9773	2795.2	2185.4	4378.7	6274	2078.4	2488.1	1072.8	45686	3057.6	6135.3	39687	966.8	24588	3840.7	3727.1
sp|A0A0C4DH72|KV106_HUMAN_group_Immunoglobulin kappa variable 1-6 OS=Homo sapiens OX=9606 GN=IGKV1-6 PE=3 SV=1	32112	12274	1240.8	3377	1403.9	15677	1815.9	543.7	1618.8	0	0	18098	17680	28894	15163	1376.4	1485.4	6475.1	6283.6	7393.7	10211	37921	54687	5646.4	722.87	50886	2220	51169	14776	82380	8783.4	38912	29886	2859.1	8651.5	24405	6518.1	3006.7	10088	3216.2	15448	24356	1447.4	1413.5	6382.3	11355	2847.4	14558	3543.8
sp|Q9NY15|STAB1_HUMAN_group_Stabilin-1 OS=Homo sapiens OX=9606 GN=STAB1 PE=1 SV=3	610.22	2446.3	806.05	492.72	5083.2	227.68	809.14	606.3	2770	15444	40511	132.53	280.57	595.03	96.252	1659.4	4283.4	2860.1	12847	2434.2	14095	5480.3	3679.8	572.41	10496	4487.5	45711	6529	5463.9	1294.9	4056.7	749.06	7234.4	6007.9	3984.8	4633.9	609.68	2461.6	3978.8	760.62	2020.3	3103	5176.2	3495.5	5392	507.66	1242.6	700.01	252.86
sp|Q8TDQ0|HAVR2_HUMAN_group_Hepatitis A virus cellular receptor 2 OS=Homo sapiens OX=9606 GN=HAVCR2 PE=1 SV=3	6237.7	713.22	956.97	3482.4	910.66	2727.1	5425.7	836.82	14147	639.54	1597.5	639.16	6027.4	1946.1	12534	898.41	2090.5	1488.2	1198.7	1015.3	29895	1405.5	14017	2812.7	3579.2	40960	693.34	3622.2	814.39	1559.1	1037.3	779.9	4255	1153.5	2204.9	449.66	937.08	1712.6	702.37	15659	26340	1649.5	418.23	4398.4	604.2	16097	1164.3	21300	22373
sp|P0DOX4|IGE_HUMAN_group_Immunoglobulin epsilon heavy chain OS=Homo sapiens OX=9606 PE=1 SV=1	12723	9128.5	17369	18684	5455.1	13725	10745	8712.4	25918	10831	2218.8	24877	16756	36063	20953	21560	40093	82968	27925	28811	13394	62936	96200	17252	4599.7	30953	2398	23706	22394	56114	10609	28545	16314	8160	31150	35713	14058	21246	16805	3668.9	31684	47535	16783	29864	41145	7619.3	13175	10240	5381.1
sp|P18669|PGAM1_HUMAN_group_Phosphoglycerate mutase 1 OS=Homo sapiens OX=9606 GN=PGAM1 PE=1 SV=2	662.05	1534.3	0	340.02	0	959.24	668.15	3586.6	508.42	959.2	0	375.73	1975.4	2229.9	166.76	2336.1	1950	139.42	424.85	249.41	4117.9	2549.6	1594.9	2704.9	1660.1	739	0	19754	505.5	487.89	1451.8	5340.7	791.19	2996.9	676.1	1824.3	1568.3	3475.3	1318.9	1529.9	1979.6	679.97	603.13	557.12	895.58	1084.7	1272.3	133.4	666.46
sp|Q96DR8|MUCL1_HUMAN_group_Mucin-like protein 1 OS=Homo sapiens OX=9606 GN=MUCL1 PE=1 SV=1	13554	5566.6	5304.2	8133.8	10227	4259.5	3405.6	7973.4	20083	14716	8566.3	5364	3827.4	11823	2678.1	4955.1	4638	18398	2251.8	1954.1	95097	3494.6	76325	10682	13217	13586	20102	13630	21399	16606	7986.2	4587.3	13878	9987	3884.5	7690	4031.9	3814.1	20532	20742	31855	10513	5967.4	7669.6	12965	8092.2	16492	13362	3.35E+05
sp|Q5SY13|COAS1_HUMAN_group_Putative uncharacterized protein encoded by COL5A1-AS1 OS=Homo sapiens OX=9606 GN=COL5A1-AS1 PE=5 SV=1	946.43	1170.2	6451	7990.7	7171.8	388.64	14237	11751	5807.9	29207	1607.3	1363.2	1.22E+05	201.46	1685	42734	27170	515.46	17173	2033.6	38212	7315.1	1300.9	1.20E+05	44589	1.21E+05	37940	559.55	18059	1484.3	28320	1200	5030.6	19660	7435.3	31956	3871.5	21374	27915	1100.2	1219.1	397.14	2843.3	9049.8	2960	48.033	2.93E+05	1057.6	2821.5
sp|P20930|FILA_HUMAN_group_Filaggrin OS=Homo sapiens OX=9606 GN=FLG PE=1 SV=3	39954	10504	5505.2	3345.7	2916.4	1764.2	1837.8	3602.2	1567	11464	1390.5	14748	19781	716.4	368.1	5505.5	8103.2	3622.6	2512.7	2661.7	1123.3	1080.5	546.83	54720	71621	647.86	6752.8	5472.1	662.8	5348.1	22689	76035	30829	1436	4003.2	12745	1.18E+05	2304.1	79452	34985	532.6	2326.9	3903.7	4618.7	443.37	670.33	8790	7971.8	1136.1
sp|Q8WZ42|TITIN_HUMAN_group_Titin OS=Homo sapiens OX=9606 GN=TTN PE=1 SV=4	1710.7	16662	9907.9	4206.5	12090	8742.3	33161	12703	7384.3	13226	5676.6	2762	2109.7	6735.5	13562	4550.5	9165.2	6850.5	24856	2186.5	3547.2	20692	4083.4	6767.9	7886.9	8929.2	24187	8196.8	7333	17956	26008	12201	12052	10173	11783	8821.1	2748	3866.8	9124.5	8748.2	5245.2	17899	5447.6	11487	9161.4	472.88	8166.3	7252.1	12983
sp|Q4KMQ2|ANO6_HUMAN_group_Anoctamin-6 OS=Homo sapiens OX=9606 GN=ANO6 PE=1 SV=2	1115.5	8143.1	1207.8	1785.3	3822.5	781.43	14481	1373.3	3138.2	9343.7	1541.9	8427	6549.7	753.74	599.76	4521	2647.5	6602.9	3414.2	689.66	422.71	5084.3	4358.3	1169.8	6164.7	449.01	8995.8	1289.5	11080	501.96	2252	1530.7	1228.2	2469.5	1887.6	4860.4	751.42	1368.2	5124.4	1360.6	1037.4	1191.2	3256.2	4030.8	6365.8	10325	2819.8	2070.4	7163.9
sp|Q5VT06|CE350_HUMAN_group_Centrosome-associated protein 350 OS=Homo sapiens OX=9606 GN=CEP350 PE=1 SV=1	996.39	1585.9	750.18	1852.4	3044	1197.1	1293.2	734.13	2954.4	2350.6	1903.1	1933	2451.7	816.25	2032.3	1131.7	5423.6	585.54	2448.2	580.37	2430.7	287.22	835.19	1085.2	1364.6	896.9	882.05	3486.4	498.59	1348.3	228.89	1269.9	1883.2	539.83	1907.6	10798	813.45	365.65	6986	723.6	1479.8	1662.2	1550.7	699.69	484.67	222.39	360.54	1712.8	616.43
sp|O00322|UPK1A_HUMAN_group_Uroplakin-1a OS=Homo sapiens OX=9606 GN=UPK1A PE=1 SV=1	783.46	2119.4	6348.2	2332.9	2795.8	544.38	4099.2	2233.6	746.35	671.27	978.45	608.86	2122.6	415.01	1233.3	459.62	1014.6	802.68	491.83	229.25	866.01	2948.5	1728.4	5538.8	1958.1	2517.1	1700.2	37608	6265.5	5615.6	603.63	456.46	1073.8	1343.4	2845.3	1530.4	406.16	663	1200	347.83	4007.6	1057.3	1404.2	742.58	3074.6	456.66	866.4	672.47	401.91
sp|P01834|IGKC_HUMAN_group_Immunoglobulin kappa constant OS=Homo sapiens OX=9606 GN=IGKC PE=1 SV=2	21106	5284.5	9726.2	11807	27822	10267	7314.6	40922	25359	19215	4488.2	2607.6	10211	6504.1	6198.7	11864	5083.1	4927.8	7062	3525.2	6510.1	10540	22945	10694	5177.2	11762	5125.8	10912	3866.6	9921.6	2006.1	16520	38843	14611	31056	13088	11039	12177	8180.5	4532.5	14780	20325	8517.1	18827	10230	979.4	13554	7664.7	6527.4
sp|Q17RY0|CPEB4_HUMAN_group_Cytoplasmic polyadenylation element-binding protein 4 OS=Homo sapiens OX=9606 GN=CPEB4 PE=1 SV=1	3504.3	1140.6	0	0	0	0	0	0	0	0	0	5955.2	2446.1	941.92	312.35	540.98	751.25	1738.3	0	379.63	2052.5	8146.2	15990	4686.8	9888.9	1221.8	3419.2	2446.9	166.23	12199	2758.4	2373.7	5340.4	730.04	0	702.3	3651	5333.5	544.97	0	2323.8	1967.9	0	0	2701.8	925.31	0	818.35	984.13
sp|P0DP09|KV113_HUMAN_group_Immunoglobulin kappa variable 1-13 OS=Homo sapiens OX=9606 GN=IGKV1-13 PE=3 SV=1	12844	2669.8	4898.5	7005.6	4176.9	3395.4	4659.4	11035	3428.9	1598.8	1310.9	8230	10373	5673.8	2315.6	2750.3	1609.1	4625	4212.3	6798.2	7614.2	22321	28104	7053.9	4737.4	6520.7	1110	32317	7415.1	8188.9	6133.6	6444.3	5360.2	10835	15310	18674	1883.6	12312	5605.5	9973.8	3144	3557.4	2210.1	1499.2	6045.7	29174	4168.8	2503	5443.7
sp|Q9ULQ0|STRP2_HUMAN_group_Striatin-interacting protein 2 OS=Homo sapiens OX=9606 GN=STRIP2 PE=1 SV=2	326.88	1832.1	1092.8	3268.4	1678.6	757.04	1595.5	3955.3	2911.5	1279	668.86	1001.2	502.48	1163.5	858.07	768.56	2135.2	4322.8	1056.9	409.17	1494.1	1057.8	2496.3	5411.7	1800.2	1290.8	1305	738.47	262.71	3289	1954	472.38	595.47	1357.2	872.36	2332.7	4889.2	7894.8	7159.3	2666.8	1509.3	565.48	805.8	371.37	2113	376.59	499.99	2030.2	4230.6
sp|Q9Y520|PRC2C_HUMAN_group_Protein PRRC2C OS=Homo sapiens OX=9606 GN=PRRC2C PE=1 SV=4	24433	9558	18536	1223.8	1508.8	9114.4	634.26	11933	1.08E+05	34753	3909.8	7222.6	4217.1	864.34	852.97	7000.1	2356.4	9571.6	15880	250.51	48039	2183.2	544.53	390.86	2341.8	81382	26369	24148	49700	58516	59894	2727.5	472.43	3801.5	16154	84552	9145.8	8047.1	21077	11721	3336.2	48991	1970.5	1.18E+05	1.10E+05	10275	2924.5	83.32	426.37
sp|Q5T5N4|CF118_HUMAN_group_Uncharacterized protein C6orf118 OS=Homo sapiens OX=9606 GN=C6orf118 PE=2 SV=1	2168.1	2947.6	3627.1	7394.3	8078	430.75	6397.1	8886.8	9734.2	6332.9	938.78	11799	993.36	46409	5251.3	19718	9673.5	3877.9	1155.5	1182.7	9236.8	32023	12387	6171.1	8600.9	13869	6127	12991	5293.2	12570	6368.2	44510	42129	23436	2817	1751	6786.1	1030	4693.3	628.29	3044.3	2610.2	745.07	1447.2	9739	729.51	11163	23314	9542.5
sp|P20700|LMNB1_HUMAN_group_Lamin-B1 OS=Homo sapiens OX=9606 GN=LMNB1 PE=1 SV=2	2466.1	3101.1	6946.4	5539.8	6621.5	14818	10285	7633.9	8677.9	2409.1	4431	4891	575.98	6224.4	391.4	1349.1	5583.1	2360.5	1890.6	3727.8	6381.7	3217.6	2425.1	7801.6	1841.9	3961.2	9533	586.73	6764.5	5032.4	3663.8	2557.3	7779.3	1054.2	2870.4	1996.1	4616.4	2452.1	11872	1889.3	956.11	4321.8	1422.6	575.74	27243	54.861	504.79	697.76	2345.7
sp|Q13421|MSLN_HUMAN_group_Mesothelin OS=Homo sapiens OX=9606 GN=MSLN PE=1 SV=2	7525.1	6345.9	17993	63336	1693.2	4430.6	16217	1721.4	9744.5	1268.4	2363.4	3121.7	5956.4	2069.7	6205.1	7818.1	2488.3	434.75	26350	881.68	22050	802.13	617.47	598.29	1145.9	13254	794.85	2555.7	880.21	1174.5	1157.7	1103.4	428.78	744.03	9235.4	2131.6	941.83	1149.3	1000.7	2469.9	2713.8	2246.4	2271.2	4649.8	6019.4	4106.6	3539.1	331.79	2545.1
sp|P10242|MYB_HUMAN_group_Transcriptional activator Myb OS=Homo sapiens OX=9606 GN=MYB PE=1 SV=2	703.19	24657	1181.9	5814.9	1140.3	1467.8	5829.2	7659.8	2632.6	2492.6	213.54	265	5544.3	1128.1	70.941	3274.3	7598.5	4177	2919.3	5209.4	4708	1382	4605.1	1399.6	5742.2	2529.1	1230	5055.9	359.11	8491.8	6572.5	5564.5	7574.7	7432.3	529.01	5124.8	6876.6	2975.1	12046	556.28	102.47	15525	2280.5	9827.6	15548	260.12	2971.3	2137.5	617.46
sp|Q99758|ABCA3_HUMAN_group_Phospholipid-transporting ATPase ABCA3 OS=Homo sapiens OX=9606 GN=ABCA3 PE=1 SV=2	1.40E+05	450.94	2688.7	3190.5	2916	1644	8940.7	13865	40757	70069	4471.3	1.02E+05	1.75E+05	2.21E+05	1.03E+05	46643	1.52E+05	95756	33473	78095	76195	4.32E+05	1.25E+05	1.35E+05	2.03E+05	5.73E+05	6954.2	2.19E+05	55629	4.56E+05	2304.6	5.79E+05	1.60E+05	9.14E+05	51322	2.20E+05	4.54E+05	2.60E+05	5.73E+05	2.28E+05	1.52E+05	2.61E+05	40340	20498	1.29E+05	58700	1.01E+05	81357	1689.9
sp|O43405|COCH_HUMAN_group_Cochlin OS=Homo sapiens OX=9606 GN=COCH PE=1 SV=1	5478.4	4786.8	839.16	5913.9	19701	4669	2834.5	3595.5	4455.7	3079.2	1956.3	1705.7	3072.9	1632.5	2397.6	2531.6	1158.6	17666	17391	9384.4	12422	1525.2	655.82	874.64	1691.5	2109.7	2128.3	705.76	2145.8	41278	4287.7	908.81	1937.2	5073.2	9619.6	5678.3	1726.8	1568.8	1869.9	5886.9	4350.1	9450.6	4854.8	5919.7	19061	789.98	35412	1224.9	57944
sp|A0A0J9YX35|HV64D_HUMAN_group_Immunoglobulin heavy variable 3-64D OS=Homo sapiens OX=9606 GN=IGHV3-64D PE=3 SV=1	33781	7537.2	2710.4	19907	20019	7253.7	9296.9	3926	20229	10661	5372.1	18269	33366	56439	15825	26916	9548.9	14388	20031	18642	34251	1.62E+05	58705	46809	16368	2.38E+05	31482	54397	39592	1.28E+05	15328	60233	33798	16309	7688.5	34007	26302	20804	28350	12763	31741	14511	27882	2711.2	40102	37367	6527.8	13472	12350
sp|P35900|K1C20_HUMAN_group_Keratin, type I cytoskeletal 20 OS=Homo sapiens OX=9606 GN=KRT20 PE=1 SV=1	3567.2	12040	2924.1	9928.8	3264.5	3547.5	8821.9	13701	35052	10617	64136	2860.4	2116.7	5722.4	1596.5	10631	28873	2957	15700	7171.9	4574.1	4875.8	3363.2	1893.5	1381.9	5048.9	21203	7045	2601.8	8085.6	7720.9	7806.4	12505	7071.6	11491	10809	3937.6	8516	7469.2	4693.4	2826.9	10572	24977	12136	11083	356.09	17533	1910.7	5939
sp|Q9Y6Y1|CMTA1_HUMAN_group_Calmodulin-binding transcription activator 1 OS=Homo sapiens OX=9606 GN=CAMTA1 PE=1 SV=4	305.3	3749.8	3138.2	3558.8	2499.3	2268.7	3007.6	4599.4	11707	5155.4	1713.4	1597	2598.8	3034.2	2326.8	23565	1348.1	5555.9	4685.8	721.5	954.87	474.76	691.36	662.37	3119.5	279.25	0	3518.5	3856.8	607.32	6602.4	2673.1	250.71	6790.4	730.38	1217.7	678.1	753.37	14147	2249	1303	4012.3	1176.9	1575.1	1484.3	390.74	360.55	370.83	864.97
sp|O75339|CILP1_HUMAN_group_Cartilage intermediate layer protein 1 OS=Homo sapiens OX=9606 GN=CILP PE=1 SV=4	11663	3129.1	1128.5	817.13	653.06	4539.7	755.63	3524.2	30490	813.95	21794	20412	2503.4	20221	11154	21972	14252	12906	1409.9	1566.4	14612	21103	6188.5	4597.2	7662.6	1025.6	2398.2	21728	12162	28019	9691.8	19219	2222.3	2550.5	443.9	6072.6	4048.6	12416	18143	1420.2	11995	13874	1623.3	2084.6	1279.3	3750.6	3220.3	14286	777.32
sp|P05067|A4_HUMAN_group_Amyloid-beta precursor protein OS=Homo sapiens OX=9606 GN=APP PE=1 SV=3	7691.3	646.73	0	0	576.18	2067.3	983.18	933.59	1017.5	0	0	1052.5	168.05	1267.2	1537.8	1237.8	357.68	238.87	276.02	1087.7	489.71	1552.7	326.16	662.71	1951	36437	1110	106.87	332.42	1567.9	3391.6	951.22	614.45	365.09	0	326.57	274.31	539.6	791.17	209.56	984.86	5549.3	1708.4	742.8	390.21	247.29	1386.1	2782.8	8014.7
sp|P62834|RAP1A_HUMAN_group_Ras-related protein Rap-1A OS=Homo sapiens OX=9606 GN=RAP1A PE=1 SV=1	370.65	567.82	762.02	1102.8	1245	1231.5	4672.8	1181.5	1394.4	2351.4	928.7	328.76	719.24	431.21	1131.3	1666.1	1030.8	590.63	2609.2	0	622.11	3018.5	1250.7	1091.9	911.31	1028.9	1421.5	3698.7	442.27	342.98	165	104.44	210.37	447.55	1379.3	748.75	241.07	315.36	1250.9	591.21	335.19	352.23	1192.5	0	288.55	12.173	385.29	100.16	105.91
sp|P06213|INSR_HUMAN_group_Insulin receptor OS=Homo sapiens OX=9606 GN=INSR PE=1 SV=4	2050	6832.8	3030.2	2731.4	5532.1	1597.2	2962.6	6286.5	4708.9	4553.5	2825.8	1071.4	3390.2	9774.2	1690.8	1396.5	4101.4	3909.3	1113.6	3150.4	2378.9	6166.1	4107.7	989.84	4900.1	30803	5814.6	2040.2	746.88	1316.4	5512	2665.2	1630.9	2157	2287.8	1842.9	5200.8	1733.5	9753.4	3853.8	709.53	7205.7	1466.5	2201.2	3229.4	3278.2	4068.1	4141	7489.2
sp|P28223|5HT2A_HUMAN_group_5-hydroxytryptamine receptor 2A OS=Homo sapiens OX=9606 GN=HTR2A PE=1 SV=2	9128.1	2147.3	2996.9	0	1924.7	355.88	3443	3748.9	9325.9	16471	904.61	2333.8	729.33	6328	970.41	1182.2	11148	2775.9	3943.9	2515.8	23730	7391.1	15482	1458.4	2608.5	7964	1.46E+05	873.59	17890	7996.4	15415	5017.8	9860.6	51419	4287.7	4321	8322.2	53332	22252	4825.1	4302.2	1543	1591.1	3340.8	7230.1	647.69	2268.8	1476.6	2134.4
sp|P23284|PPIB_HUMAN_group_Peptidyl-prolyl cis-trans isomerase B OS=Homo sapiens OX=9606 GN=PPIB PE=1 SV=2	686.03	3484.8	4696.4	4493.7	10842	722.88	4246.5	3820.1	2351.5	2495.4	355.92	2995.5	3920.9	335.03	1645.3	1490.3	3332.9	2182.9	1489	1992.6	623.6	560.51	762.31	3029.3	8938.5	792.28	3298	593.26	9282.1	10007	519.28	1246.1	6590.8	2578.9	972.22	2051.3	2587.9	5968.3	1077.5	4265.3	679.45	1036.8	5418.9	7026	2444	212.82	5756.8	1070.9	774.2
sp|Q9NR99|MXRA5_HUMAN_group_Matrix-remodeling-associated protein 5 OS=Homo sapiens OX=9606 GN=MXRA5 PE=1 SV=3	6255.8	1.23E+05	5984.9	7679.4	25008	3723.6	42270	1.26E+05	844.57	2.97E+05	24481	18612	45760	34051	21913	1.68E+05	45932	32864	26882	17209	13046	4049.3	1.09E+05	3.56E+05	19457	19295	1.95E+05	3739.6	2865.7	35924	19094	26320	2040.1	3534.8	25394	3313.5	4291.7	7162.3	19484	11090	12345	5777.8	41269	61362	27829	95.793	1.14E+05	4601.4	42520
RRRRRsp|P16234|PGFRA_HUMAN_group_REVERSED Platelet-derived growth factor receptor alpha OS=Homo sapiens OX=9606 GN=PDGFRA PE=1 SV=1	11851	2305.5	730.61	574.61	550.61	1621.9	1266.3	11048	1099.1	5000	1337.8	12020	43813	9139.1	1557.3	9445.7	1108.8	6330.5	1319.8	468.05	1098.8	25554	1.14E+05	5.46E+05	1.06E+05	47482	5146.4	31121	2169	36307	8735.9	49778	21178	18562	438.13	854.19	993.95	3559.5	13271	2715.6	7514.6	1640.8	345.53	532.88	18649	15553	15992	23194	601.33
sp|A4FU69|EFCB5_HUMAN_group_EF-hand calcium-binding domain-containing protein 5 OS=Homo sapiens OX=9606 GN=EFCAB5 PE=1 SV=3	1258.8	1874.5	342.8	817.23	1122.2	973.16	1395	4307.7	2473.1	1182.7	1288.1	396.92	853.52	1173	3725	1019.3	7506.3	12343	2892.7	132.69	5378.7	3623.1	3912.7	12610	786.25	842.43	4118	250.75	14133	12641	5250.4	1387.1	3578.7	5535	629.43	3353.8	9835.5	4955.2	2365.1	5579.9	1961.9	20408	429.27	4704	652.13	266.01	1686.3	4869.2	983.58
sp|Q9H5I5|PIEZ2_HUMAN_group_Piezo-type mechanosensitive ion channel component 2 OS=Homo sapiens OX=9606 GN=PIEZO2 PE=1 SV=2	1441.2	2235.4	2176.4	2605.9	1190.3	3757.3	2689.5	961.67	7035	2787.8	1132.7	2471.2	1979.8	4509.3	2024.3	1380.6	1437.3	452.79	1130.4	2131.6	1659.9	1721.1	7334.2	1971.9	3897.2	875.43	2450.9	1563.7	1835.1	919.71	1640.2	177.47	2624.8	1576.9	4904.5	6098.2	1090.2	4209.1	5483.5	2146.6	631.17	2897.1	896.34	1359.5	1803	336.6	1397.5	255.36	3759.9
sp|Q6Q759|SPG17_HUMAN_group_Sperm-associated antigen 17 OS=Homo sapiens OX=9606 GN=SPAG17 PE=2 SV=1	2896.5	2899.8	4411.7	3077.2	2190	67202	12046	13251	10273	29969	2290.1	484.92	331.63	1309.8	3340.7	2024.1	804.29	1915.1	2295.7	547.25	2886.7	714.95	384.49	1458.2	9864.8	1244.4	11220	788.53	3111.1	558.24	379.8	574.27	881.43	1601	655.77	1092.3	577.92	3837.1	8350.8	3959.1	415.31	553.42	9002.5	1018	6112.7	398.62	1222.9	3711.8	2548
sp|P42696|RBM34_HUMAN_group_RNA-binding protein 34 OS=Homo sapiens OX=9606 GN=RBM34 PE=1 SV=2	508.59	37063	5455.3	1662	4981.9	1218.1	1806.8	2519.1	2911.3	7099	8825	2176.7	1534.1	9447.8	1960.4	3350.8	3420.8	3833.9	6555.2	1311.5	2948.6	1398	4941.3	2461	55103	1161.3	87047	186.28	10015	4159.2	1529.4	13835	865.74	5543.1	35366	6218.9	3193.4	1651.1	5603.3	1455.1	5665.2	1473.8	916.46	16822	2739.9	189.13	624.33	1703.1	346.44
sp|Q86UL8|MAGI2_HUMAN_group_Membrane-associated guanylate kinase, WW and PDZ domain-containing protein 2 OS=Homo sapiens OX=9606 GN=MAGI2 PE=1 SV=3	96856	20515	809.44	738.11	575.86	1915	8702.9	12676	1310.2	1597.1	1697	3624.7	73309	8919.6	60782	662.52	738.08	21267	1557.5	81.592	920.06	14051	9431	9584.1	5502.4	1922.3	20336	1107.8	799.33	35565	645.25	7492.5	1285	7910.4	550.94	4173.3	25895	18080	37182	314.27	362.45	551.18	418.71	697.18	1887.3	10691	1057.9	20653	580.23
sp|O14896|IRF6_HUMAN_group_Interferon regulatory factor 6 OS=Homo sapiens OX=9606 GN=IRF6 PE=1 SV=1	23769	8671.2	7908.3	12909	20309	42889	10146	11995	5269.7	21734	29693	6716.9	19497	42670	32402	1.06E+05	2214.6	41155	14152	2382.6	22860	577.32	35486	15892	6570.9	4304.9	22233	24450	27561	59041	3697.9	16198	14605	17081	1515.1	29637	9062.8	354.95	4544.7	1446.6	15518	1259	4348.2	35973	16335	4631	13432	1372.9	13386
sp|Q8NE71|ABCF1_HUMAN_group_ATP-binding cassette sub-family F member 1 OS=Homo sapiens OX=9606 GN=ABCF1 PE=1 SV=2	99432	20746	793.2	6635.7	1198.7	21301	3353.5	5466.2	5794	13770	1238.3	43694	20039	69524	13744	24652	12635	3384	6012.9	59649	21233	1.02E+05	40176	15161	14544	6822.6	7029.3	12356	15125	2.09E+05	30737	2.20E+05	63068	27835	872.13	23848	29330	29699	18596	578.36	56237	53193	17311	5635	55346	8375.9	40365	23854	18638
sp|Q5VWQ8|DAB2P_HUMAN_group_Disabled homolog 2-interacting protein OS=Homo sapiens OX=9606 GN=DAB2IP PE=1 SV=2	1139.8	805.51	995.31	575.86	4859.4	235.57	0	564.72	1528.4	0	618.94	847.19	510.14	873.55	438.76	1013.4	1014.3	3228.3	3406.3	920.37	1154.6	615.7	1059	5858.1	2901	2398.4	1932.6	1338.5	567.15	1023.4	1360.9	2765.6	3756.9	3861.9	738.62	740.03	1747.1	7167.9	3993.5	503.42	1643.1	392.83	665.43	4903.7	2588.4	49.604	177.93	973.94	130.61
sp|Q86Y38|XYLT1_HUMAN_group_Xylosyltransferase 1 OS=Homo sapiens OX=9606 GN=XYLT1 PE=1 SV=1	322.85	1039.5	3975	1063.2	914.44	969.54	2634.9	0	1626.6	2665.9	5058.2	1555.4	580.6	729.34	418.5	1438.8	664.02	274.43	3236	1162.1	3016.2	233.89	461.48	721.94	395.51	4844.5	978.45	447.1	1521.3	165.29	988.8	1145.1	759.26	558.03	992.05	787.41	180.21	290.23	1148	314.3	938.99	849.68	1624.4	693.67	1003.2	538.73	379.82	3946.9	24421
sp|Q4KMQ1|TPRN_HUMAN_group_Taperin OS=Homo sapiens OX=9606 GN=TPRN PE=1 SV=2	6971.1	19425	1644.3	5796.1	1821.2	2559.2	4372.5	4550.9	6932.1	6218	1125	770.28	2352.9	13464	392.08	1461.8	2149.4	14112	6018.4	4323.9	301.6	2618.1	1270.4	550.63	615.39	2308.2	4480.4	6266.2	535.98	14140	1281.1	2776.6	295.31	25640	3831.2	2326	1536.2	20683	2490.8	689.35	1915.9	3322.1	10503	9329.4	2672.7	287.62	2400.9	970.09	5220.3
sp|P29373|RABP2_HUMAN_group_Cellular retinoic acid-binding protein 2 OS=Homo sapiens OX=9606 GN=CRABP2 PE=1 SV=2	12933	5647.8	7483.7	904.5	1594	7750.2	1961.7	14614	5154.5	20266	1332	11469	8108.4	8299.1	4716.7	7824	37753	7098.8	36944	13661	15313	1.10E+05	44110	29649	8622.4	8284.5	3246.1	58538	31406	2.98E+05	1863.6	1.05E+05	51050	2976.3	11375	46178	8980.4	1570.9	36592	579.17	1878.7	10507	14790	5664.4	9190	2686.3	8901.2	7871.7	3552.5
sp|B7ZC32|KIF28_HUMAN_group_Kinesin-like protein KIF28P OS=Homo sapiens OX=9606 GN=KIF28P PE=3 SV=2	17014	459.44	1187.2	1215.5	1775	9197	1332.6	3556.1	2530.8	1300.3	928.73	80.173	7909	14198	469.87	936.18	2750.3	11750	1475.3	2643.3	11392	9911.1	5879.4	3857.1	2179.7	1539.3	1481.3	454.43	938.58	14760	1102.7	13133	1347.2	7212.9	4132.4	858.96	7774.5	3812.3	1929.4	787.25	954.87	1698.1	3345.6	1684.5	2645.2	628.55	3406.7	3114.5	844.99
sp|Q8NA03|FSIP1_HUMAN_group_Fibrous sheath-interacting protein 1 OS=Homo sapiens OX=9606 GN=FSIP1 PE=2 SV=1	1574	5489.5	520.37	0	1668.5	3697.5	2677.1	620.84	17372	8541	27991	1880.8	1245.4	9918.6	9252.3	892.87	18360	9486.1	27402	0	464.46	745.82	0	0	307.73	7261.9	1199.2	792.25	7687	2938.3	1897.7	345.57	2687.9	361.72	624.22	265.66	207.9	550.52	801.38	293.98	592.06	1036.9	1006.7	1842.5	486.6	334.75	891.7	158.01	3578.9
sp|P80370|DLK1_HUMAN_group_Protein delta homolog 1 OS=Homo sapiens OX=9606 GN=DLK1 PE=1 SV=3	2315.7	3649.7	676.76	2631.4	6439.2	1222.9	2588.3	3844.6	12031	2812.8	22592	5202	1235.3	430.65	2544.3	3790.4	4689.6	621.07	3538.8	4475.8	28710	937.71	2554.1	1639.9	388.92	1306.4	9521.2	4784.2	5765.4	3636.2	1050	4503.2	2331.2	1508.7	3500	3909.1	2281.7	9500.1	2544.9	7411.4	2542.9	7812.6	5285	9258	24471	962.19	3212.4	595.09	1.07E+05
sp|O75635|SPB7_HUMAN_group_Serpin B7 OS=Homo sapiens OX=9606 GN=SERPINB7 PE=1 SV=1	2742	6720.5	5396.9	8063.4	2203.2	5245.1	23425	921.27	19065	25281	1376.4	1550.3	1299.9	3384.1	607.39	15686	2173.3	2731.7	4231.6	1145.4	6317.5	867.19	7018.3	46612	4093.8	10786	15780	981.49	1194.5	2324.1	435.29	171.67	12950	4941	1031.5	5380	1603.4	9658.2	2038.7	8175.7	1278.2	5555.1	285.59	11234	3952.9	2788.6	7915.8	1811.2	3477
sp|P0DP04|HV43D_HUMAN_group_Immunoglobulin heavy variable 3-43D OS=Homo sapiens OX=9606 GN=IGHV3-43D PE=3 SV=1	6898.9	940.75	3695.6	3840.5	2179	1766	9130	1836	9766.9	6832.2	1572.7	14551	9169.9	4406.2	4017.5	4372.1	3766.5	11887	879.81	936.38	5550	11122	6474.5	17894	20228	98308	4489.9	49792	6199.1	75948	8919.2	25210	5247	13248	1775.3	14435	4672.4	10476	4354.4	3325.4	12902	2940.9	1395.1	5304.9	17581	10302	3779.8	2863.1	5158.8
sp|Q96JF6|ZN594_HUMAN_group_Zinc finger protein 594 OS=Homo sapiens OX=9606 GN=ZNF594 PE=2 SV=3	6798	12755	13847	3920.2	2585.2	1695.4	32779	20959	1848.8	6226.1	16442	2155.7	63484	31842	12037	9053.4	2616.9	7323.4	24536	7628.4	11985	29718	35604	1.42E+05	64004	11898	4859	2814	1936.7	12395	4524.4	21458	9911.3	55360	4867.1	2870.9	40743	11003	34481	708.64	877.71	15484	5439.6	5476.4	4528.4	11835	14361	16741	26254
RRRRRsp|Q96CN9|GCC1_HUMAN_group_REVERSED GRIP and coiled-coil domain-containing protein 1 OS=Homo sapiens OX=9606 GN=GCC1 PE=1 SV=1	8107.6	8683.4	3239.1	8191.3	3980	2193.6	957.9	4.73E+05	1.09E+06	4.19E+05	24714	207.36	1.43E+05	681.6	465.16	1.53E+05	3.03E+05	502.3	17540	336.58	699.01	1574.1	213.47	85852	3.38E+05	2202.7	1.73E+05	3309.1	46053	533.28	27676	8.00E+05	4.87E+05	7.18E+05	19480	47596	4.15E+05	2.34E+05	4.13E+05	9.67E+05	1286.2	1227.9	4409.4	12957	2767	133.75	6700.9	104.24	14687
sp|Q6YHK3|CD109_HUMAN_group_CD109 antigen OS=Homo sapiens OX=9606 GN=CD109 PE=1 SV=2	39.302	65.133	171.4	0	288.09	122.98	0	295.38	295.03	742.24	359.34	4.1087	18.524	44.52	18.228	314	11.784	77.866	246.56	51.336	94.322	95.811	31.662	120.53	97.732	59.656	644.14	57.767	179.57	56.632	76.984	16.92	4.1092	129.7	0	60.877	76.279	87.112	97.608	121.6	34.705	158.97	162	42.565	44.306	4.5466	120.17	22.615	117.01
sp|Q8TBF8|FA81A_HUMAN_group_Protein FAM81A OS=Homo sapiens OX=9606 GN=FAM81A PE=1 SV=3	130.11	370.32	107.56	246.05	334.39	52.976	0	295.35	107.33	371.16	718.69	23.217	19.439	36.369	32.333	71.648	92.995	54.314	212.42	44.233	109.48	34.615	31.689	129.65	84.204	313.62	1110	52.846	166.21	56.748	66.334	26.588	48.705	259.37	169.03	98.07	76.279	118.35	97.598	104.77	7.4544	68.418	278.98	189.77	145.7	80.11	120.17	253.65	2193.6
sp|Q9H3R0|KDM4C_HUMAN_group_Lysine-specific demethylase 4C OS=Homo sapiens OX=9606 GN=KDM4C PE=1 SV=2	2569.3	5035.8	1946.5	3602.7	8063.9	3971.9	1283.5	4162.5	5129.8	5370.1	6074.7	3754.4	618.29	289.45	619.79	3053.7	1228.3	761.98	7794	1880	4937	2439.2	3568.2	22432	1133.6	2493.7	3979.1	2365	1380.7	5540.8	547.45	2962.4	2699.9	4983.7	4264.8	2350.6	2042.4	2113.4	1824.3	693.95	1208.2	12821	10444	4846.9	2099.8	225.51	7820.7	639.17	8071
sp|Q6UXT9|ABH15_HUMAN_group_Protein ABHD15 OS=Homo sapiens OX=9606 GN=ABHD15 PE=1 SV=2	749.83	15401	5508.5	571.11	6865.2	2240.7	2668	2994	2789	20824	3069.2	337.58	2297.4	1769.7	2796.4	14532	2537.1	5383.4	1316.9	1887.2	4259.6	704.6	3044.5	664.97	0	3032.1	0	2291.8	4225.1	1342.6	2127.2	3743	1655	0	0	1597.9	0	0	9036.9	1714	2311.4	1318.9	1504.3	15525	1974.9	1093.6	2298.5	2886.6	5102.4
sp|Q2M389|WASC4_HUMAN_group_WASH complex subunit 4 OS=Homo sapiens OX=9606 GN=WASHC4 PE=1 SV=2	18477	2.27E+05	8248.9	264.01	8080	38027	33965	23025	31098	1.12E+05	72391	4.29E+05	7195.2	1.53E+06	7.34E+05	9755.9	10578	6.18E+05	1.78E+05	14996	611.35	6903.7	2.54E+06	3143.2	4230.4	1.45E+06	6995	1.28E+06	1.47E+05	2.11E+06	5701.4	2.91E+06	19013	1061.2	71089	10155	2246.6	20377	12925	6387.7	11395	41740	4727.3	94533	11550	5.80E+05	2174.8	7.94E+05	369.71
RRRRRsp|Q5VZ89|DEN4C_HUMAN_group_REVERSED DENN domain-containing protein 4C OS=Homo sapiens OX=9606 GN=DENND4C PE=1 SV=3	2814.5	985.41	1861.4	0	622.56	528.08	0	2208.6	762.97	1598.7	0	405.55	596.88	2928.8	2706.4	667.09	2433.8	262.63	637.22	705.49	4229.6	3553.2	5288.4	11569	5818.6	1707.8	8976.8	1647.3	597.03	3839.8	3096.1	4683.4	2884.8	3914	534.28	3003.4	2143.7	3115	2086.2	209.56	736.17	5564	0	1593.2	3124.4	600.71	360.51	1165.5	1389.7
sp|Q66K14|TBC9B_HUMAN_group_TBC1 domain family member 9B OS=Homo sapiens OX=9606 GN=TBC1D9B PE=1 SV=3	93844	9932.6	8333	6410.4	3276.7	2583.1	14262	27039	18280	2.83E+05	7595.1	34448	65412	1.09E+05	22307	1.00E+05	30127	46419	7825.2	50593	21318	7.51E+05	56311	1.45E+05	33693	1.91E+05	8422.5	53903	45645	61317	19222	62293	1366.1	71646	6318.7	49629	74551	32511	75871	7086.6	7165.3	37831	1.43E+05	49230	3211.9	14937	9156.4	9522.3	14930
sp|P11226|MBL2_HUMAN_group_Mannose-binding protein C OS=Homo sapiens OX=9606 GN=MBL2 PE=1 SV=2	4222	370.35	2589.9	3998.3	4543.7	9372.4	2497.6	1502.6	2102.5	0	619.11	2280.4	3040.5	778.78	4109.6	1082.1	720.96	257.64	499.76	2038.5	949.74	9979.4	707.58	5399.6	491.66	1369.4	1109.9	13865	1575.3	7261.5	699.53	1570.2	3026.6	1505	1135.4	2092.8	1342.6	393	4651.9	712.47	1472	547.08	1250.6	988.22	1509.6	907.71	1443.8	1250.3	504.46
sp|P07910|HNRPC_HUMAN_group_Heterogeneous nuclear ribonucleoproteins C1_C2 OS=Homo sapiens OX=9606 GN=HNRNPC PE=1 SV=4	537.57	800.18	2729.5	754.33	12255	1161	3193.2	1323.5	1506.9	1680	4471.7	1997.5	522.31	6997.3	3191.8	1899.8	2859.5	1136	2943.9	1182	1891.2	1755.7	627.06	213.98	2707	5803.3	0	18187	4364.5	1755.4	681.99	518.91	442.2	441.56	5055.8	365.16	536.34	3751	1185.2	936.35	997.26	924.31	1970.7	3922.9	175.14	841.08	880.91	753.57	2422.2
sp|Q9UJ96|KCNG2_HUMAN_group_Potassium voltage-gated channel subfamily G member 2 OS=Homo sapiens OX=9606 GN=KCNG2 PE=1 SV=1	2596.9	855.2	2314.3	847.23	1821.3	697.95	2039.3	1758.2	1339.2	1269.1	2093.2	914.11	6117.2	928.13	307.51	559.15	3424.4	685.32	655.82	296.04	752.81	674.96	2664	2389	3884.9	982.72	3330.1	369.12	621.77	3047.7	2236.5	1731.2	15381	1599	3063.7	732.04	2715.5	2726.3	1226.2	1085.8	1279.4	3774.3	414.47	4785.4	36780	425.02	1188.6	2949.3	3399.8
sp|Q8IWG1|DNAI3_HUMAN_group_Dynein axonemal intermediate chain 3 OS=Homo sapiens OX=9606 GN=DNAI3 PE=1 SV=1	2056.8	1140.4	1149.3	2406.2	1515.2	209.09	2707.7	2476.9	1670.8	2972	9912.2	527.57	5620.5	8295	587.39	1493.8	1139.4	271.35	791.79	390.54	611.78	2357.9	380.06	4366.1	1586.4	6202.3	677.15	5427.1	305.82	12164	190.25	1374	1212.3	437.42	1388.3	810.91	1253.8	1334.5	1245.2	1993.4	409.67	463.63	1741.2	1138.3	3969.5	62.546	745.86	1627.9	2106.5
sp|P49910|ZN165_HUMAN_group_Zinc finger protein 165 OS=Homo sapiens OX=9606 GN=ZNF165 PE=1 SV=1	888.48	6474.8	430.28	0	864.31	583.24	755.67	10505	17516	3082.9	16675	84.901	2012.2	1033.3	2382	2398.4	3034.6	852.16	1366.8	1147.8	2065.3	585.64	1615.6	325.49	1833.9	5319.7	3417.2	445.45	1769.6	1031.5	4005.9	1284.8	3693.3	1077.8	3827.8	2403.1	1294.6	336.94	1533	4849.6	1515.6	323.14	2017.9	938.35	7362.4	65.8	2411.8	1026.9	391.54
sp|P00519|ABL1_HUMAN_group_Tyrosine-protein kinase ABL1 OS=Homo sapiens OX=9606 GN=ABL1 PE=1 SV=4	1780.7	3160	3959.5	2453.5	3664.8	324.96	37317	917.9	1140.2	4648.3	978.54	5892.6	3307.6	4824.4	167.88	22271	6710.2	6522.2	48725	2920	7981.5	722.64	1782.3	6698.8	1615.4	1579	3665.3	1472	7221.3	8498.8	8802.4	3823.5	333.12	15673	933.95	4794.7	4279.5	18030	18447	1529.6	16205	28624	4485.9	25202	49227	1348.4	65596	806.94	6193.7
sp|Q9UNH5|CC14A_HUMAN_group_Dual specificity protein phosphatase CDC14A OS=Homo sapiens OX=9606 GN=CDC14A PE=1 SV=1	1.33E+05	83720	508.82	2526.1	4203.1	1494.4	5025.1	48442	5.35E+05	1.78E+05	31488	1.04E+05	2.01E+05	31244	61087	2.62E+05	4.65E+05	1.22E+05	42944	50201	8.17E+05	2.89E+05	4.96E+05	15771	9618.4	5.95E+05	74300	2228.7	48484	1.43E+05	3.83E+05	2.67E+05	1.02E+06	3.94E+05	9.75E+05	6.56E+05	3.86E+05	1.31E+06	9.04E+05	1.14E+06	4.21E+05	1.73E+05	1765.3	19615	2.91E+05	40876	49601	3.09E+05	26619
sp|Q8NAX2|KDF1_HUMAN_group_Keratinocyte differentiation factor 1 OS=Homo sapiens OX=9606 GN=KDF1 PE=1 SV=2	5797.7	10693	4778.5	2254.8	3515.4	1651.8	4294	6147.9	2540.6	1826.3	23003	7323.9	13754	4977.4	5020.2	34121	9762.9	7116	972.22	1804.6	245.67	2973.3	20929	6946.3	1474.8	15609	4327	1801.7	4023.2	11514	1018.7	32247	1640	3747.1	4584.8	3339.9	3921.2	1280.5	2284.2	3912.3	7951.6	3586.5	4028.2	4234.9	12073	2972.4	9907.6	9649.9	6265
sp|P0C7X5|ZN806_HUMAN_group_Zinc finger protein 806 OS=Homo sapiens OX=9606 GN=ZNF806 PE=3 SV=1	3284.7	12694	2552.9	1186.3	990.79	1711	1586	62144	16029	18762	3337.9	8866.7	23491	17924	12199	1426.6	20816	2847.9	3142.7	4082.1	5517.6	1838.9	1279.7	3710.7	5503.6	14040	3365.1	1951.1	2280.5	5687.2	5121.9	4558.2	1954.4	17564	3204.5	14422	6223.4	1.77E+05	1.63E+05	10773	4017.8	727.05	6309.9	4385.7	18957	657.45	13397	3774	15207
sp|P04211|LV743_HUMAN_group_Immunoglobulin lambda variable 7-43 OS=Homo sapiens OX=9606 GN=IGLV7-43 PE=3 SV=2	2196.2	3160.8	1396.7	2460.8	13648	2809.7	16048	18338	20874	22122	22390	1789	338.22	11804	14280	7163.8	26602	9842.8	14095	4305.3	37209	8331.2	3900.3	964.4	9058	7994.6	10075	4324.1	15007	17652	5835.2	16358	16657	3253.4	12863	20097	23136	18341	9513.6	22650	1325.8	5974.4	8636.5	12081	1291.6	126.16	4229.4	6928.6	16956
sp|O75084|FZD7_HUMAN_group_Frizzled-7 OS=Homo sapiens OX=9606 GN=FZD7 PE=1 SV=2	808.57	2640.7	1181.5	2910.5	920.96	12973	13848	1975.4	8085.4	1519.6	2296.5	2111.5	3543.5	4987.3	527.44	13354	7097.2	1200.9	7946.6	4128	1483	2024.7	1476.3	3988.7	510.55	2252.1	2225.2	1484.2	5012.6	11666	3114.2	3019.3	6863.6	3884.2	1049.9	2601.2	6414.9	2806.8	3443.6	5852.2	1551.9	2721.8	9495.1	1456.1	1947.1	56.52	9008.9	2582.5	12475
sp|A1A4S6|RHG10_HUMAN_group_Rho GTPase-activating protein 10 OS=Homo sapiens OX=9606 GN=ARHGAP10 PE=1 SV=1	1261.9	824.88	0	0	0	0	0	2943.2	0	1598.7	0	5307.9	795.07	1187.9	1116.4	540.98	2362.6	2024.6	714.99	108.06	2630.8	5878	6255.2	11588	6580.7	840.29	2871.7	2444	320.48	9940.1	1629.3	10780	4352.7	4607.9	0	988.03	451.36	10240	2326.6	0	2204	1929.8	0	586.99	1112.5	642.96	0	1346.3	732.99
sp|P22626|ROA2_HUMAN_group_Heterogeneous nuclear ribonucleoproteins A2_B1 OS=Homo sapiens OX=9606 GN=HNRNPA2B1 PE=1 SV=2	465.33	3085.3	3862.5	3731.7	1218.1	615.95	1408.3	1428.6	2838.7	1421.7	619.19	352.52	465.59	3897.7	639.89	811.57	1235.2	703.32	1064.4	280.26	1514.5	1127.3	2627.5	1007.7	426.32	1032.5	2864.2	46283	1674	2526.9	195.42	543.09	1355.4	5063.2	785.22	214.75	334.75	979.69	741.9	1471.5	286.03	1122	438.7	1229.3	1263.9	137.51	939.25	2771.1	1354.1
sp|P68133|ACTS_HUMAN_group_Actin, alpha skeletal muscle OS=Homo sapiens OX=9606 GN=ACTA1 PE=1 SV=1	9881.4	1347	3102.5	11833	3052.1	13052	4548.2	11167	17180	6331.6	7007.9	26728	37450	51049	65332	930.2	40265	4360.9	13262	19452	2.52E+05	1.58E+05	1.29E+05	9395.5	5974.7	15420	5525.7	85536	4582.9	46321	41342	13074	25543	1740.2	17889	52711	56719	24188	51906	32424	98028	2671.8	15395	5327.1	3528.1	13297	5870.5	4951.5	8188.1
sp|P01764|HV323_HUMAN_group_Immunoglobulin heavy variable 3-23 OS=Homo sapiens OX=9606 GN=IGHV3-23 PE=1 SV=2	54393	18450	4695	10532	12744	52447	5395.4	14616	1903.9	3778.1	1238.3	56569	12189	81275	15366	22651	24886	37265	30822	59359	21715	1.02E+05	18971	2158.9	1795.6	1.19E+05	3211.4	29175	87767	1.03E+05	16086	63064	33904	15040	9054.3	3428.9	18216	14295	19387	7966.5	42880	48826	12691	10523	22330	3385.1	10739	9478.1	2708.2
sp|P01611|KVD12_HUMAN_group_Immunoglobulin kappa variable 1D-12 OS=Homo sapiens OX=9606 GN=IGKV1D-12 PE=1 SV=2	1285.6	1219.9	3514.4	491.71	956.87	1673.6	3507.1	0	1394.4	5898.6	0	502.09	1038.3	2504	233.3	8781.9	18623	927.54	2730.5	235.91	2837.7	4881.7	1277.2	4520.5	2548.1	2189.9	0	1480.4	1370.6	351.26	20841	979.76	1028.7	3963.3	18608	1035.2	1224.3	1104.2	2906	346.34	1141.2	1103.4	5501	1701.1	781.91	1701.2	1367.9	2643	1887.6
sp|P04433|KV311_HUMAN_group_Immunoglobulin kappa variable 3-11 OS=Homo sapiens OX=9606 GN=IGKV3-11 PE=1 SV=1	94212	71596	21641	1.52E+05	13020	48269	25882	24769	1.13E+05	41409	28960	1.15E+05	27134	81345	62054	1.01E+05	59327	87042	50125	1.89E+05	2.21E+05	2.20E+05	58909	50206	69960	4.09E+05	45400	82055	1.75E+05	1.93E+05	2.22E+05	47695	2.48E+05	53973	2.40E+05	1.23E+05	36829	71930	94765	84135	1.62E+05	58952	45572	7106	82003	22493	34327	1.05E+05	1.43E+05
sp|A0A0J9YXX1|HV5X1_HUMAN_group_Immunoglobulin heavy variable 5-10-1 OS=Homo sapiens OX=9606 GN=IGHV5-10-1 PE=3 SV=1	1927.5	3845.6	1933.9	4289.6	14218	3287.8	4447.9	34825	20453	9209.1	5012.7	41033	2726.3	4921.1	1483.6	29381	13056	24384	19597	3686.4	5140.4	10373	1552.3	7371.5	13143	1.96E+05	28947	29631	17075	20147	4005.5	74946	7256.2	41773	4308.6	10884	14369	6649.3	7863.3	29525	31295	40728	3164.9	3440	51500	4345.6	21733	3096.8	613.13
sp|A0A0B4J1X8|HV343_HUMAN_group_Immunoglobulin heavy variable 3-43 OS=Homo sapiens OX=9606 GN=IGHV3-43 PE=3 SV=1	1072.2	1429.2	515.99	1146	535.47	4623.8	1364.4	892.05	755.2	5018.9	0	24449	652.83	1267.5	1405.6	582.6	401.86	3528.2	1698.8	4408.2	2939.9	1120.3	81.711	10562	1512.9	2162.1	1324.9	6119.2	5068.1	18118	328.44	1079.4	673.14	1789.9	1411.3	5971.9	1163.5	2037.8	2371.3	1094.1	2202.9	6115.6	859.11	1807.5	837.57	1013.3	899.06	400.82	351.08
sp|P01743|HV146_HUMAN_group_Immunoglobulin heavy variable 1-46 OS=Homo sapiens OX=9606 GN=IGHV1-46 PE=1 SV=2	11542	6661.9	785.56	1840.8	2533.7	2541	2886.6	1400.9	2550.2	1381.7	807.37	20036	26381	79232	18149	1612.8	4697	12418	2093.3	13243	2187.6	1.33E+05	57988	13107	12032	1.34E+05	1303.3	77662	30121	1.55E+05	8236.9	20462	27436	16052	3425.3	10200	8442.5	5448.6	8418.9	13641	5818.1	20443	2915.3	1788.1	1031	30498	4443.5	3656.6	23395
sp|P0DP01|HV108_HUMAN_group_Immunoglobulin heavy variable 1-8 OS=Homo sapiens OX=9606 GN=IGHV1-8 PE=3 SV=1	2100.8	1246.4	785.76	501.18	622.52	326.39	1126.2	2400.5	1172.1	0	1839.7	731.26	1437.4	1847.1	138.09	854.98	481.02	705.88	507.66	72.607	272.62	1171	2459.4	403.99	4747.7	2188.2	0	820.73	758.63	2381	852.56	402.21	1835.5	1812.8	561.39	2061	2440.6	885.33	1410	755.4	650.33	1273.2	496.68	864.79	1123.5	283.91	611.06	751.39	234.03
sp|A0A0A0MT36|KVD21_HUMAN_group_Immunoglobulin kappa variable 6D-21 OS=Homo sapiens OX=9606 GN=IGKV6D-21 PE=3 SV=1	1102.7	1958.1	3081.2	1895.6	2093.4	928.8	6003	13636	1178.8	1.28E+05	928.42	5665.6	3162.5	12409	2550.9	14447	1889.9	8031.4	10150	327.7	9918.6	19166	13979	31283	3766	10687	5018.6	3257.7	1702.6	7878.5	523.87	5757.7	3740.1	17253	4212.9	1263	4882.9	15259	6145.3	2365.5	4846.8	647.81	2387.3	943.95	360.61	7968.7	12979	2661.5	2086.6
sp|P01594|KV133_HUMAN_group_Immunoglobulin kappa variable 1-33 OS=Homo sapiens OX=9606 GN=IGKV1-33 PE=1 SV=2	64748	8522.3	18673	16441	15588	34534	6220.4	7829	69237	14410	8581.3	45268	22569	74576	49413	11301	42697	58449	16254	30291	84965	1.29E+05	1.30E+05	17033	29559	3.34E+05	33580	1.43E+05	40470	76518	66836	27889	2.21E+05	7415.7	51250	56716	15868	46606	1.15E+05	2.04E+05	1.50E+05	49672	31276	20307	28004	27349	14091	1.63E+05	29317
sp|P01709|LV208_HUMAN_group_Immunoglobulin lambda variable 2-8 OS=Homo sapiens OX=9606 GN=IGLV2-8 PE=1 SV=2	17068	10477	1272.2	3426.7	5097.4	9970.6	1507.1	1639.6	9828	1904.2	1844.1	18432	13894	20158	2711.5	3699.6	18420	13228	4392.7	33952	23206	92929	12190	1238.1	1873.4	1.46E+05	1754.1	44142	33948	3.62E+05	31103	5800.1	74666	2497.2	69130	32418	2461	9068.3	5948	19865	34580	13166	11614	1262.9	592.59	5572.3	11852	11096	3025.6
sp|P01706|LV211_HUMAN_group_Immunoglobulin lambda variable 2-11 OS=Homo sapiens OX=9606 GN=IGLV2-11 PE=1 SV=2	16016	14683	18696	9672.6	6784	14632	4937.7	7083.1	14581	13438	1729.2	8723	3494.3	10017	12017	27675	14241	13416	5740.8	6292.2	7499.2	12073	18837	4773.3	13779	11843	3638	14285	13121	17412	11499	17219	9316.3	9656.6	17721	5933.1	47782	12440	13178	20788	4898.3	2545.3	6577.8	6615	4853.4	503.01	4664.9	4444.2	3264.6
sp|Q969Z4|TR19L_HUMAN_group_Tumor necrosis factor receptor superfamily member 19L OS=Homo sapiens OX=9606 GN=RELT PE=1 SV=1	251.2	0	590.63	875.77	0	6152.3	1665.6	359.99	0	959.24	619.11	8212.5	397.2	2013.4	585.61	541.05	860.49	6663	424.85	969.56	1169.5	2330.6	440.32	12033	653.97	4348.1	0	1132.7	415.54	12551	1754.4	887.75	1194.9	3520.4	507.11	1015.3	609.91	686.84	799.84	696.23	2185.3	1154.6	441.14	557.1	599.1	76.907	694.58	449.65	585.09
sp|Q5HY92|FIGN_HUMAN_group_Fidgetin OS=Homo sapiens OX=9606 GN=FIGN PE=1 SV=2	1614.2	4872.7	959.54	486.9	563.91	815.07	788.75	1264.8	4623.1	2228.9	1575.5	1194	6808.9	3268.3	2167.6	15140	11750	2693.2	3043	901.67	9518.8	3309.8	17195	9970.1	5644.6	1054.3	4350.2	2792.6	730.96	2520.1	4816.7	2835.5	11540	3302.7	10719	12663	9698.6	2473.7	963.74	2517.7	2093.3	4172.9	1044	1641.6	1842.4	2631.8	1382	3965	2737.9
sp|P0DJI9|SAA2_HUMAN_group_Serum amyloid A-2 protein OS=Homo sapiens OX=9606 GN=SAA2 PE=1 SV=1	912.15	3481	659.81	1153.5	13889	47116	6335.7	980.98	3397.2	1013.7	806.04	868.06	2720.1	59901	5053.3	920.5	1769.7	479.57	1027.2	844.39	331.14	815.87	863.76	1378.1	2269.9	3712.8	1110	5776.5	3379.9	4827.5	2115	2279.5	6750.9	2145.9	428.87	2438.6	2266.4	1451.3	6065.3	5479.6	2834.8	6323.7	490.95	557.12	1957.7	198.06	1216.5	682.4	1864.2
sp|P0DJI8|SAA1_HUMAN_group_Serum amyloid A-1 protein OS=Homo sapiens OX=9606 GN=SAA1 PE=1 SV=1	1084.8	1057.5	785.67	1092.9	1152.5	27067	536.32	1354.6	1734.4	1381.7	619.18	152.17	811.62	50532	1709.7	1009.8	2738.6	2050.4	1096.2	121.01	2827.9	1880	4893.3	2696.9	511.88	2719.2	1388.7	2256.3	1598.3	3840.2	519.17	5173.8	590.92	2407.9	1744.5	3050	2586.4	2295.1	2854.4	1719	2198.6	4632.1	2056.8	928.46	1130.3	279.42	2831.4	471.12	890.06
RRRRRsp|Q15776|ZKSC8_HUMAN_group_REVERSED Zinc finger protein with KRAB and SCAN domains 8 OS=Homo sapiens OX=9606 GN=ZKSCAN8 PE=1 SV=2	10783	19832	7396.7	5296.1	5600	229.72	1365	31286	35110	6661.3	70518	21966	3558.6	48360	45657	21563	28559	7410.7	37955	2214.3	14727	1069.3	253.43	1136.6	4539.6	28241	4036.4	55016	33669	1.46E+05	56219	1.26E+05	60426	27337	7060.9	53424	67261	23702	67729	5305.5	26299	8764.2	1935.7	41476	40216	12237	11484	22825	1080.1
sp|P01040|CYTA_HUMAN_group_Cystatin-A OS=Homo sapiens OX=9606 GN=CSTA PE=1 SV=1	6236.9	1803.7	10829	2.51E+05	14015	26579	24173	1414.2	6632.2	4803.6	2055.7	972.9	477.38	685.09	2306.8	24686	3081.8	35420	2120.1	770.47	3112.1	8501.3	122.29	2036.4	10448	3689.3	22210	462.19	2954.4	1671.7	18545	1545.1	776.42	19526	3762.1	8443.6	1097.1	2392.3	6056.7	8060.6	3736.3	73543	3.05E+05	1.75E+05	94804	147.63	12462	701.42	43627
sp|O00548|DLL1_HUMAN_group_Delta-like protein 1 OS=Homo sapiens OX=9606 GN=DLL1 PE=1 SV=2	4772.5	4258.9	466.52	991.98	1245.1	700.14	699.5	1598.9	6827.8	6802.4	1964.8	12527	26914	28998	6355.3	2691.2	17275	4200.8	19536	548.45	1486.4	899	28981	5177.5	7191.7	3749.3	1773.1	1847.5	1423.3	27869	482.79	5572.9	30558	4103.9	591.54	5930.6	31197	7619.8	1679.9	1319	4263.3	10720	5663.1	3048	20334	18289	600.58	2467.9	6114.5
sp|A8MT19|RHN2P_HUMAN_group_Putative rhophilin-2-like protein RHPN2P1 OS=Homo sapiens OX=9606 GN=RHPN2P1 PE=5 SV=2	29402	2965	1009.3	571.11	864.34	1084.7	1510.9	5685.1	1271.8	0	1345.7	13032	4.10E+05	81931	5722.3	1274.2	18708	8138.5	637.25	7331.3	8442.3	2.61E+05	3.73E+05	1.01E+05	2.19E+05	3.03E+05	0	1.57E+05	3079.8	45604	790.17	1.60E+05	7.78E+05	5.00E+05	14683	17215	1.56E+05	1918.8	64921	1359.3	848	8230.4	578.86	568.48	20940	63820	8352.9	899.05	2991.7
sp|P07384|CAN1_HUMAN_group_Calpain-1 catalytic subunit OS=Homo sapiens OX=9606 GN=CAPN1 PE=1 SV=1	1198.1	5497.3	2943.8	4652.4	863.92	489.29	6499.4	638.25	908.45	1701.6	1288	1060.5	1238.4	3029.7	529.38	5011.6	262.71	6927.7	1130.3	2041.7	2799.5	2396.1	1384.7	3449.3	985.85	3621.2	1199.2	1940.7	275.27	1454.1	2177	5210.5	7619	1556.1	1263.4	1600.5	616.5	2549.2	1914	9924.9	4422.9	2592	4684.8	6491.1	3674	99.141	403.58	2277.1	393.7
sp|Q8TBP5|F174A_HUMAN_group_Membrane protein FAM174A OS=Homo sapiens OX=9606 GN=FAM174A PE=1 SV=1	7507.9	11294	2967.7	13458	28969	14420	10708	13652	6841.2	28478	11289	1696.2	2433.4	2074	2611.8	14699	8834	10217	16530	2013.3	19790	2867.3	4357.8	2638.5	25831	13161	3305.9	2265.7	19696	9903.6	45796	30610	10790	12993	10823	21401	84265	5808.6	11447	6569.1	7160.4	1341	34310	1336.5	10592	288.46	13107	9542.9	2449.1
sp|Q8IYT1|FA71A_HUMAN_group_Protein FAM71A OS=Homo sapiens OX=9606 GN=FAM71A PE=1 SV=2	974.78	14940	2032.9	2074.4	4269.9	2762.1	1672.9	46890	14956	1599.5	2725.2	49605	2.16E+05	1.45E+05	41028	3484.9	93472	20577	3228.4	4864.2	33637	1.12E+05	2.74E+05	4.43E+05	13019	1.56E+05	3684.8	1.05E+05	1119	2.09E+05	1566.7	2.79E+05	3.93E+05	3751.5	6119.7	67911	5.82E+05	1.99E+05	2.35E+05	703.11	1765.8	35261	1169.9	778.07	14795	57846	6377.1	62326	9784.6
sp|Q6ZRP7|QSOX2_HUMAN_group_Sulfhydryl oxidase 2 OS=Homo sapiens OX=9606 GN=QSOX2 PE=1 SV=3	718.22	2510.5	1361	3203.7	8082.9	1125.3	7488.1	52438	20224	2612.5	8789.7	1770.1	787.9	446.64	1114.4	7386.9	864.64	3550.9	3128.1	939.58	883.71	1130.3	10022	3039.2	10658	1685.4	13852	409.55	4979.9	1051.7	1975.8	1147.1	292.17	1552.5	2189.1	1341.2	11086	9968.1	3850.2	1408.7	10654	746.47	4395.6	9683.1	9337	317.77	1275.9	10081	10345
sp|Q6ZNQ3|LRC69_HUMAN_group_Leucine-rich repeat-containing protein 69 OS=Homo sapiens OX=9606 GN=LRRC69 PE=2 SV=2	3291.6	10502	830.86	2164.7	3288.1	7146.1	3472	2871.9	1795.9	8085.5	2535.4	2133.3	2266.3	4482.8	722.22	9294.4	3741.7	3114.6	5802.9	768.54	6423.7	2561	1821.6	9342	4249	14735	7171	2862.4	4645.7	5396.6	12075	4946	2787.9	17593	4006.8	6057.7	5980.7	10654	10748	16841	6083.9	793.69	4693.4	879.57	1540.5	3341.9	961.09	2397.4	757.97
sp|Q16891|MIC60_HUMAN_group_MICOS complex subunit MIC60 OS=Homo sapiens OX=9606 GN=IMMT PE=1 SV=1	2587.4	14428	4494.1	2047.4	1794.6	2683.8	1320.1	9002.9	6682.4	19963	4567.3	2337.2	2151.1	50887	6739.3	39722	3465.2	1979	11860	4574.7	4601.4	35048	12712	4137.3	6780	27175	1417.6	2366.8	5934.6	9119.2	18656	14431	7194.7	2186	4697.3	12574	7444.8	1277.1	4919.6	27821	1249.9	4543.5	5243.6	6466.2	36655	1527.2	12478	3539.9	11203
sp|O15234|CASC3_HUMAN_group_Protein CASC3 OS=Homo sapiens OX=9606 GN=CASC3 PE=1 SV=2	1663.4	887.38	646.92	3011.4	758.09	5691	2794.1	7239.2	1715.8	796.16	928.7	1638	9942.1	6307.3	706.04	855.03	1020.9	2728.2	2160.4	3724.1	2823.9	9805.6	1019.3	16818	17000	4911.3	2398	2396.6	2589.4	1378	7609.3	2921	1458.4	7223.5	534.1	4003.7	1403.6	9142.2	1302.9	3268.9	487.57	7107.5	425.22	646.54	2886.3	398.93	2814.8	3169.5	6931.1
sp|Q9H0B8|CRLD2_HUMAN_group_Cysteine-rich secretory protein LCCL domain-containing 2 OS=Homo sapiens OX=9606 GN=CRISPLD2 PE=2 SV=1	4439	4571.7	7146.1	30671	2601.2	567.37	19744	7033.5	4592.8	2411.5	1794	1559.3	421.24	1665.4	5041.2	8239.4	450.96	992.91	3231.1	604.53	1000.7	4692.9	1814.4	3699.4	2428.5	405.53	6710.8	1552.7	1643.6	2118.5	3810.4	1565.8	541.67	2948.9	9067.1	1009.3	4583.8	5196.5	3021.6	862.15	1039.2	888.26	10641	17756	2771.3	24.652	380.36	1012.3	2712.4
sp|Q53EP0|FND3B_HUMAN_group_Fibronectin type III domain-containing protein 3B OS=Homo sapiens OX=9606 GN=FNDC3B PE=1 SV=2	1425	585.24	0	0	622.57	307.46	491.53	19771	591.35	639.59	1857.5	8927	2660.6	45930	25421	811.47	92399	13538	1109.3	0	596.28	736.8	6147	2436.6	2652.7	4124.2	1665.1	2393.9	345.8	1563.3	440.49	729.85	3918.7	549.23	338.06	525.11	1058.6	610.48	4608.6	523.86	709.73	910.46	279.11	371.4	541.08	222.63	203.29	407.29	468.07
sp|Q2NL68|PRSR3_HUMAN_group_Proline and serine-rich protein 3 OS=Homo sapiens OX=9606 GN=PROSER3 PE=1 SV=1	1038	577.26	352.8	980.58	1244.7	378.21	1991.8	0	0	2213.4	0	741.89	945.48	1011	2719.4	540.98	1301.1	102.08	849.67	381.51	8939.9	695.21	4073.5	1146.7	717.13	633.63	6643.8	309.07	507.54	944.15	566.06	861.45	373.55	495.89	1399.4	1818.2	136.91	1517.3	3223.4	902.93	743.61	2693.7	441.09	741.19	776.48	233.66	740.36	268.76	467.91
sp|Q05823|RN5A_HUMAN_group_2-5A-dependent ribonuclease OS=Homo sapiens OX=9606 GN=RNASEL PE=1 SV=2	1037.6	763.12	3608.3	3570.8	2452.3	4172.6	54032	2177.7	10929	17269	18112	276.99	762.68	1352.7	428.24	5546.4	1664.4	788.07	21777	103.52	704.42	1452.5	740.67	685.98	1154.4	1858.7	4372.3	1891.5	404.65	875.81	1098.8	2407	1688.6	2656.3	2055.4	828.42	1619.6	1655.3	1284.3	584.12	283.87	686.96	14848	1304.2	741.75	84.073	2665.3	290.43	1257.1
sp|P49908|SEPP1_HUMAN_group_Selenoprotein P OS=Homo sapiens OX=9606 GN=SELENOP PE=1 SV=3	604.51	349.72	496.94	665.54	910.64	601.28	2327.7	1464.6	943.27	2324	1559.4	217.37	730.86	279.87	247.88	898.24	253.23	907.45	883.77	102.99	2167.3	1073.4	684.68	147.83	7271.6	1554.9	1060	246.05	1519.3	249.36	474.43	772.06	385.14	1146.3	942.69	1585.1	803.85	661.94	924.4	443.28	413.87	615.39	1545.5	1371.4	907.77	531.32	1910.5	2799.2	782.7
RRRRRsp|Q9H5I1|SUV92_HUMAN_group_REVERSED Histone-lysine N-methyltransferase SUV39H2 OS=Homo sapiens OX=9606 GN=SUV39H2 PE=1 SV=2	10061	818.48	1468.4	913.62	505.01	639	455.03	0	1017.5	639.54	1193.5	1404.3	636.25	1173	912.09	824.74	3285.8	402.38	1238.7	3007.9	1641.9	1555	616.73	2070.2	6243.1	28257	1664.9	8193.5	785.16	1069	600.93	855.98	974.81	737.34	650.82	2024	947.98	844.77	10078	2070.9	8700.9	374.43	882.08	808.51	8729	38127	1281.5	37195	545.05
sp|Q96K12|FACR2_HUMAN_group_Fatty acyl-CoA reductase 2 OS=Homo sapiens OX=9606 GN=FAR2 PE=1 SV=1	3982.6	5699.2	466.53	1309.3	1198.8	627.6	1848.1	4383.4	1218.2	10316	3842.4	3855.5	2881.8	2607.3	2410.3	3203.1	2961.8	5529.9	949.61	697	2096.3	1843.2	6837.6	6124.2	3149.6	5662.1	3817.4	2430.7	2315.9	4856.3	414.64	1828.1	3022.4	3923.9	1091	2904.1	2814.1	985.92	3260	561.76	955.08	6519.1	559.92	1760.5	2136.7	580.45	3324.2	5100	4497.5
sp|Q8N339|MT1M_HUMAN_group_Metallothionein-1M OS=Homo sapiens OX=9606 GN=MT1M PE=1 SV=2	15047	4970.7	8979.2	10900	21234	1071.3	4356.3	7055.5	2055.8	5996.9	0	436.98	471.05	652.92	2492.9	4037	1370.4	7951.9	2955.2	296.35	963.72	2455.9	488.77	358.69	1245.5	5943	0	590.83	24628	19143	1547.2	1060.1	9258.8	1365.3	790.56	2036.3	2076.6	992.79	9992.2	535.12	505.74	2811.2	11917	2425.9	2348.1	305.47	2101.6	1093.3	3921.3
sp|Q8N326|CJ111_HUMAN_group_Putative uncharacterized protein RPP38-DT OS=Homo sapiens OX=9606 GN=RPP38-DT PE=5 SV=1	4074.2	2872.7	1015.3	2627.7	1082.7	354.98	1647.1	1961.6	2184.3	2693.3	4340.8	2761.3	2245.6	6989.4	4990.7	3589.2	2124.9	6722.4	1527.2	528.67	870.02	22218	3083	205.74	1421.9	786.96	3591.3	3089.2	505.77	13339	397.52	1694.1	1418.6	617.15	2266.2	644	998.79	938.74	3060.6	983.02	3650.1	1167	1613.6	2045.8	664.97	2793	11153	8919.8	858.08
sp|P31431|SDC4_HUMAN_group_Syndecan-4 OS=Homo sapiens OX=9606 GN=SDC4 PE=1 SV=2	4540.3	1034.6	3525.1	1937.4	3580.6	1244.9	9513.8	3274.4	2615.1	15568	1992.1	3894.1	515.37	471.1	708.63	1259.5	8197.1	1352.8	2406.3	678.75	298.12	1645.5	588.57	3117.8	1565.7	1178.8	1865.4	463.77	776.63	351.11	3872.3	3473.9	934.33	6587.5	5946.9	1583.1	1441.1	10191	650.8	10280	880.44	1537.4	4322.4	8057.4	5354.7	162.59	2776.9	838.52	15707
sp|P0DUD4|SPD15_HUMAN_group_Putative speedy protein E15 OS=Homo sapiens OX=9606 GN=SPDYE15 PE=5 SV=1	1164.8	3346.1	1284.7	10366	1233.2	554.57	1134	3175.9	41940	4982.2	1.86E+05	369.05	3043.3	1141.6	807.33	1.03E+05	2349.1	1234.6	7353.4	282.62	3184.8	962.06	1080.2	7342.2	6070.3	2183.2	16516	2858.3	5479.9	3651.8	712.94	46966	9283.1	12091	42332	1045.2	2914.1	6255.1	2981.3	4099.6	1252.4	4292.9	9922.6	59360	2072.9	706.97	19290	728.79	7060.2
sp|O60635|TSN1_HUMAN_group_Tetraspanin-1 OS=Homo sapiens OX=9606 GN=TSPAN1 PE=1 SV=2	981.49	1345.3	859.71	834.58	917.14	2487.5	824.84	2511.8	962.66	0	1028.3	2087.4	2399	758.18	2627.8	2608.5	5899	3221.6	4073.6	725.89	10120	2947.8	10330	936.36	620.78	794.4	770.09	1446.2	456.23	3599.3	2089.6	6306.5	996.18	1701.2	1255	3689.5	3729.8	1824.8	10293	13856	4776.6	1033.3	3847.8	2095.2	9878.2	866.68	876.89	2429.7	472.88
sp|P61981|1433G_HUMAN_group_14-3-3 protein gamma OS=Homo sapiens OX=9606 GN=YWHAG PE=1 SV=2	2016.9	768.94	933.39	2874.8	956.91	167.25	1854.7	885.54	1099.2	0	0	2689	3001.8	2361.7	1338.1	0	331.21	933.57	424.79	228.26	1862.1	121.05	120.52	1978.2	3931.4	4380.3	0	15242	1171	14778	318.12	11552	311.82	5050	534.32	397.14	4993.4	2739.3	3458.1	1632.1	4608.5	843.13	301.57	616.81	2805.8	191.38	2819.7	980.39	369.83
sp|Q16850|CP51A_HUMAN_group_Lanosterol 14-alpha demethylase OS=Homo sapiens OX=9606 GN=CYP51A1 PE=1 SV=3	1306.6	6798.9	832.02	2033.3	575.83	1823.6	1128.9	14494	16078	38498	39496	2214.6	4854.2	8858.7	944.73	49287	5275.6	1161.8	2281.9	236.98	11821	2024.4	869.22	1554.6	3639.4	1187.5	10776	702.79	409.1	1420.4	545.34	7016.5	585.53	1784.5	9198.6	3345.1	1921.1	1787.4	2922.8	837.5	1022.3	4527.8	8094.8	33175	1552	212.53	13739	1012.8	5488.8
sp|Q8IYB9|ZN595_HUMAN_group_Zinc finger protein 595 OS=Homo sapiens OX=9606 GN=ZNF595 PE=1 SV=2	1.65E+05	16658	80743	2.08E+05	1.91E+05	12583	31026	4.05E+05	3.07E+06	1.66E+06	8.04E+06	2.72E+05	7967.8	3678.2	4.15E+05	22885	25048	6778.8	7.53E+06	1.38E+05	1.71E+05	1.06E+05	321.9	8171	643.51	51478	22418	7132.5	5.60E+05	3.53E+05	1.05E+06	98588	64883	5677.1	3.40E+06	1.31E+05	18089	6154.4	14891	23047	1.29E+05	2901.6	3.35E+06	1.09E+06	1.54E+05	268.96	4476.2	3249.7	81232
sp|P31944|CASPE_HUMAN_group_Caspase-14 OS=Homo sapiens OX=9606 GN=CASP14 PE=1 SV=2	6220.8	555.55	8517.6	1256.7	7359.6	3675.2	4371.3	1796.8	2751.5	2916.8	317.96	1585.8	1626.4	4209	375.11	6032.4	1511.7	3072.2	3191.1	1231	5176.6	905.79	3697.3	5956.6	1605.3	6724.3	1473.3	481.86	1857.4	1087.5	392.01	4772.4	2337.5	1436.1	2160	1197.9	2156.7	3459.4	3883	6105.5	2543.7	11095	3238.9	1204	1960.8	135.17	584.3	2855.7	684.86
sp|P27105|STOM_HUMAN_group_Stomatin OS=Homo sapiens OX=9606 GN=STOM PE=1 SV=3	9945.4	5586.7	42167	14653	1951.8	20616	7622.6	8405.3	2452.4	10250	552.37	6383.7	461.39	8470.5	13892	12184	14898	1298.9	8666.8	284.44	19759	18733	661.58	4961.4	13803	11558	23435	10142	23967	2068.3	8562.4	8379.9	543.57	2500.5	10532	8563.1	8754.8	1093.2	5400.1	2035.7	13580	5945	3877.4	1336.8	4523.7	907.09	18778	2562.3	713.61
sp|P26022|PTX3_HUMAN_group_Pentraxin-related protein PTX3 OS=Homo sapiens OX=9606 GN=PTX3 PE=1 SV=3	683.5	2671.4	548.1	2527.5	1956.5	2893.4	601.45	638.2	1477.5	742.24	873.92	590.94	214.09	885.25	1343.3	1494.6	293.44	1392.8	987.03	346.22	1633.2	448.59	8400.7	551.62	235.38	4523.1	1199.1	1135.5	927.34	161.87	294.59	873.59	348.97	325.11	369.34	360.19	2657.1	898.96	7890.9	7613.8	252.29	18536	1258.5	865.83	1876.9	59.632	511.64	292.57	1563.8
sp|Q9HAT2|SIAE_HUMAN_group_Sialate O-acetylesterase OS=Homo sapiens OX=9606 GN=SIAE PE=1 SV=1	2557	3244.7	638.03	1825.6	2984.4	780.46	520.31	1666.6	6060.8	2169.8	1034.6	3302.8	9275.1	1037.6	2402.8	12166	5542.6	1274.2	1130.4	4982.9	15278	4255.1	6989.8	24531	81630	10989	1664.9	634.67	1718.3	146.7	2222.1	4463	22199	4532	2868.4	255.88	9604	3128.6	14360	23785	2184.1	3132.5	429.05	988.2	2097.2	1473.7	1142.9	3568.3	2545.8
sp|Q96JN8|NEUL4_HUMAN_group_Neuralized-like protein 4 OS=Homo sapiens OX=9606 GN=NEURL4 PE=1 SV=2	10139	6180.3	3101.5	62753	3608.6	1968.3	1245.4	2848.3	88102	71648	33414	2291.3	2571.6	2300.8	28631	37195	25455	6611.5	5935.6	581.29	33913	4078.1	1689.4	1810	747.12	2409.2	38314	3742.6	13442	4311.4	1.41E+05	1277.9	1539.4	7936.4	23081	5030.7	5600.7	2601	1702.4	17378	5112.1	10359	9376.9	4.40E+05	4242.1	63.517	1838	987.09	5304.8
sp|P01601|KVD16_HUMAN_group_Immunoglobulin kappa variable 1D-16 OS=Homo sapiens OX=9606 GN=IGKV1D-16 PE=3 SV=2	5228.7	1262.5	2333.3	1513.1	1394	2651.2	1473.8	911.51	2174.8	639.42	976.16	3729.2	2067.3	1360	912.87	1560.3	1788.9	738.4	670.94	821.2	4387.5	3091	9255.4	5150.1	4511.4	20760	0	8503.7	2242.2	7828.2	1458.3	1360	32466	1808.8	1681.7	1535.8	1396.9	1225.2	2505.7	1961.3	1104.7	1362.5	1018.8	1014.7	1821.7	1151.9	1259.4	11920	1677
sp|O94760|DDAH1_HUMAN_group_N(G),N(G)-dimethylarginine dimethylaminohydrolase 1 OS=Homo sapiens OX=9606 GN=DDAH1 PE=1 SV=3	1127.1	9537.2	3259.4	990.78	2001.5	1172.1	3052.5	4975.5	6545.3	5005.5	978.49	483.5	717.57	1717.3	1736.1	1125.4	8940.3	381.6	1451.2	132.71	4560.5	371.88	1674.6	1913.7	1556.1	2785.5	1664.9	7091.2	806.79	3163.6	4515.9	2996.2	1607.2	1486.5	561.42	599.61	1750.5	6866	2315.2	469.62	420.99	2105.5	430.55	860.63	4335.1	293.18	1968.7	1110.4	11009
RRRRRsp|Q9BWT7|CAR10_HUMAN_group_REVERSED Caspase recruitment domain-containing protein 10 OS=Homo sapiens OX=9606 GN=CARD10 PE=1 SV=2	2642.5	3088.2	964.97	1870.6	2847.5	2050.9	4787.2	15083	13791	3608.3	1.08E+05	17607	2356.4	3415.9	737.94	20531	2738	5235.2	6726.8	1213.7	16196	3152.3	2754	1804.9	5279.2	3110.4	1968.4	3364.9	14779	1116	3210.6	1900.1	6144.8	2862.5	5050.6	2699.1	1052	5049.9	5738	3176.8	8371	8751.1	1532.3	3111.8	13697	1824.3	2005.1	2842.9	4990.2
sp|Q6UXG3|CLM9_HUMAN_group_CMRF35-like molecule 9 OS=Homo sapiens OX=9606 GN=CD300LG PE=1 SV=2	990.36	991.65	1652.5	376.77	520.95	1059.6	3839.4	2239.1	3894.7	639.54	502.26	1848	1128.9	1754.6	2485.5	922.29	267.28	421.8	1179.9	232.33	651.25	3545.1	2252.2	3932.3	1057.4	3874.5	0	869.17	766.15	1060.4	1510.5	281.76	119.39	4223	776.79	1025.5	2087.3	536.34	654.74	403.47	3621.4	1804.8	624.36	555.86	1125.2	2641.9	735.57	1430.5	6786
sp|Q53ET0|CRTC2_HUMAN_group_CREB-regulated transcription coactivator 2 OS=Homo sapiens OX=9606 GN=CRTC2 PE=1 SV=2	2863.6	1111.1	1379.9	983.75	710.52	1191.8	1295.3	1819.7	508.76	1010.6	1647.3	768.17	1055.7	789.58	1081.9	406.31	1691	485.29	849.61	139.81	282.95	934.28	5276.7	14278	6282.9	1558.7	754.34	758.75	1172.6	7114.2	469.22	584.28	1331.2	594.46	1183.3	1175.8	13421	2209.2	1084.2	540.68	915.71	3213.3	742.62	491.29	685.49	1512.9	422.73	1495.1	486.92
sp|P50502|F10A1_HUMAN_group_Hsc70-interacting protein OS=Homo sapiens OX=9606 GN=ST13 PE=1 SV=2	10575	1500.8	3159.3	2388.1	5475.7	6317.4	4739.2	2591.3	11312	2226	953.67	1164.2	2631	3367.8	4667.3	3488.2	5265.2	2353	6997.8	4744.2	1540.3	7811	5207.8	1929.5	2850.9	5577.7	553.54	21913	2251	4754.1	1149.6	3953.4	4357.1	629.43	1642.3	1081.9	2325.9	8300.6	3112.2	2474	1670.2	4938.6	1836.8	1499.4	4614.5	241.08	1526.2	598.57	1274.9
sp|Q02487|DSC2_HUMAN_group_Desmocollin-2 OS=Homo sapiens OX=9606 GN=DSC2 PE=1 SV=1	5339.7	22263	21878	7239.4	9749.9	4907.2	17279	4735.2	19375	19796	33943	4964.5	1576.3	13001	5367.9	23206	8945.7	3095.8	18197	2260	11497	4156.6	3561.1	17700	6902.4	9867.9	42861	2580.4	6356.7	26917	12843	9836.2	6268.3	6417.2	5237.3	8189.9	8248.3	9192.6	9046.8	9295.8	3054.6	17585	1327.2	15948	6169.5	234.55	10383	9451.1	9604.7
sp|P22392|NDKB_HUMAN_group_Nucleoside diphosphate kinase B OS=Homo sapiens OX=9606 GN=NME2 PE=1 SV=1	19279	47622	6642.2	18174	9510.1	13872	6128.2	76576	7776.9	9321.2	8860.5	14421	24524	26040	11258	1.13E+05	38303	72703	5140.6	16005	49803	3966	2184.1	3948.2	13442	19674	52862	50124	20304	8687.3	4810.5	4525.5	21455	3414.8	11714	10285	61970	9881.3	12497	6903.6	10011	40403	43622	16076	62273	3581	32822	500.53	3523.7
sp|Q9BYU5|KRA21_HUMAN_group_Keratin-associated protein 2-1 OS=Homo sapiens OX=9606 GN=KRTAP2-1 PE=2 SV=2	1327.6	6476.4	5953.2	8264	2338	3217.9	3059.1	4018.9	6982.5	7304.7	17558	1186.4	759.31	935.66	499.19	6083.8	2606.5	1039.3	23549	455.38	2563.7	1997.3	1482	1050.6	2809.1	994.7	10007	558.89	3912.1	1819.6	1413.4	2389.7	2480.3	612.21	2885	1537.7	4208.4	337.9	1809.7	2438.6	723.79	2468.7	3127.2	2119.6	5868.8	44.849	1091.7	1165.9	421.71
sp|Q9ULI3|HEG1_HUMAN_group_Protein HEG homolog 1 OS=Homo sapiens OX=9606 GN=HEG1 PE=1 SV=3	909.06	3177.5	3379.7	4934.3	4645.5	3319.1	21120	15381	1606.5	5346	718.4	283.74	421.16	2166	1004.9	1332.7	6928.2	7935.2	14029	1085.8	944.78	7817.4	1520.5	2667.5	1943	5421.6	17245	1728	4842.4	5494	24425	1828.1	1678.2	35065	5322.7	3436.1	1770	4653.5	1845.5	980.3	2424.9	5732.8	3554.4	1408.7	12227	1244.4	5830.6	914.88	769.62
sp|P61106|RAB14_HUMAN_group_Ras-related protein Rab-14 OS=Homo sapiens OX=9606 GN=RAB14 PE=1 SV=4	4504	4032.9	3045.5	3567	2113.3	4574.5	3096.7	1309.5	10495	1877.1	2541.8	1256.8	19023	11633	1321.3	4407.2	5095.1	3444.8	18484	1779.8	2325.7	1485.7	982.07	7610.8	3963	1370.2	1753.1	2507.5	1583.4	4248.7	1405.4	4652.4	2011.4	1125.8	3798.8	1495.7	2646	764.48	2421.7	11309	4530.8	1374.5	14090	11252	2992.9	2818.4	7745	661.64	362.73
sp|Q5K4E3|POLS2_HUMAN_group_Polyserase-2 OS=Homo sapiens OX=9606 GN=PRSS36 PE=1 SV=2	2018.4	6730.6	1808.5	471.97	1291.4	1074.3	719.02	8853.3	3051.5	10532	0	49.343	77.659	3941.6	836.5	3189.6	8009	1422.8	1457.2	1132.6	1444.8	1499.7	533.64	9684	9512.1	3433.6	47068	686.02	3554.8	8611.7	2300	2822.1	1292.3	10931	2947.3	1390.1	5303.3	16236	5399.1	381.1	3277.2	1330.1	1173.2	3136	2470.6	102.76	0	330.86	2785.2
sp|P98172|EFNB1_HUMAN_group_Ephrin-B1 OS=Homo sapiens OX=9606 GN=EFNB1 PE=1 SV=1	37459	2019.1	3300.6	2874.9	3204.8	2283.4	4225.6	1.16E+05	27291	93825	1923.3	2624.5	5579.5	2632.7	10971	13843	1934.2	7864.1	18645	14965	56766	4624	3901.2	2700.9	4971.7	37677	23188	12804	1005	2550.5	1372.1	10499	21742	16394	24957	10443	9256.3	17779	21543	3616.9	33239	12775	5794	3106.9	1987.8	2391.7	5782.3	25532	59661
sp|P31997|CEAM8_HUMAN_group_Carcinoembryonic antigen-related cell adhesion molecule 8 OS=Homo sapiens OX=9606 GN=CEACAM8 PE=1 SV=2	3019	5086.8	3338.2	4319.2	29061	2801	3784	3989.1	11698	1061	1198.2	5264.4	2984.7	1988.3	3981.2	6654.5	2354.2	971.61	16573	739.27	8498.2	4089.9	392.83	1069.7	1981.8	1.37E+05	41436	2749.7	4202.1	8909.6	1574.8	3986.2	245.47	989.14	7644.3	944.3	551.94	2345	642.2	1229.2	3968.2	91501	44683	8078.3	36989	15624	14947	3540.2	1668.1
RRRRRsp|Q00872|MYPC1_HUMAN_group_REVERSED Myosin-binding protein C, slow-type OS=Homo sapiens OX=9606 GN=MYBPC1 PE=1 SV=2	12567	32234	3709.7	1052.3	7921.6	10421	3989.1	23988	1.40E+05	22886	1.68E+05	13750	1180.4	36811	29445	3554.4	49488	1677.9	53521	23500	37342	5179.2	303.18	2779.2	13488	27595	17716	4937.5	24693	4779.8	37357	2669.9	18186	6411.6	1.51E+05	56502	12203	1.01E+05	3221.6	24874	22984	40447	4531.5	38245	68505	126.24	68317	7538.6	23976
sp|Q9NZ53|PDXL2_HUMAN_group_Podocalyxin-like protein 2 OS=Homo sapiens OX=9606 GN=PODXL2 PE=1 SV=1	345.18	555.53	899.67	1920	576.25	396.18	2230.8	668.56	921.64	1035.9	1288	285.13	113.1	360.18	200.81	1019.1	188.68	451.43	1342.6	0	542.11	89.823	261.92	180.12	266.14	142.55	989.42	71.64	179.58	441.82	0	356.83	150.43	0	0	168.99	241.09	0	181.69	183.75	263.63	295.73	277.01	0	0	92.281	0	206.88	505.71
sp|P08637|FCG3A_HUMAN_group_Low affinity immunoglobulin gamma Fc region receptor III-A OS=Homo sapiens OX=9606 GN=FCGR3A PE=1 SV=2	2276.7	5938.8	1020.9	7743	1649	1279.1	4345.1	950.75	3434.2	1996.1	1627.1	9081.3	1408.6	5306.3	648.03	3818.5	4063.9	5125.8	1189.9	640.93	7623.8	1906.1	10186	4075	2588.4	7581.9	5953.8	2436.6	1937.2	858.29	1870	2694.9	1477.2	1043.8	1508.4	2312.9	13996	4023.7	2019	903.28	5052.9	4797.6	2545.1	923.24	6142.4	1231.9	1139.9	111.4	2480.2
sp|P21810|PGS1_HUMAN_group_Biglycan OS=Homo sapiens OX=9606 GN=BGN PE=1 SV=2	2220.9	2926.6	6188.3	7663	4619.7	4898.2	1484.7	14175	747.71	833.81	2228	655.09	2717.9	1361.2	679.88	8309.1	1515.8	641	2744.5	3355.1	20802	2876.3	2146	2468.1	2500.7	746.3	2384.3	1229.5	5655.9	4086.7	4049	5695.4	8296.5	373.22	3556.9	4749	4165.8	905.23	5002.6	1700.6	2748.7	6364.5	5850.8	2953.7	8434.1	766.7	895.64	917.87	2345.4
sp|O43692|PI15_HUMAN_group_Peptidase inhibitor 15 OS=Homo sapiens OX=9606 GN=PI15 PE=1 SV=1	2850.8	5626.7	14016	4744.9	25221	5139.7	36348	43859	5455.9	6647.4	1874.2	12136	1508.6	14307	8251.6	32726	11973	8564.5	1881.7	15281	36345	15454	10133	4306.3	30215	34029	10448	2110.9	6355.4	6240.3	5009.8	6689.9	5236.7	7728.3	3191.8	7595.4	10784	8969.9	8705.1	3194.4	3462.2	13227	13724	19416	4626.4	7902.6	9792.5	9586.9	20146
sp|Q9H000|MKRN2_HUMAN_group_Probable E3 ubiquitin-protein ligase makorin-2 OS=Homo sapiens OX=9606 GN=MKRN2 PE=1 SV=2	33.859	286.41	443.99	246.02	592.69	40.944	227.49	342.86	254.38	319.73	359.35	204.59	51.972	402.28	154.58	270.52	92.993	222.82	458.99	258.34	108.34	240.27	31.65	411.28	30.761	137.27	1843.1	146.57	83.113	361.65	339.92	184.79	292.46	401.3	169.03	476.81	88.538	202.64	97.895	104.77	102.26	147.96	139.55	570.03	90.164	26.797	227.79	213.32	117
sp|P23528|COF1_HUMAN_group_Cofilin-1 OS=Homo sapiens OX=9606 GN=CFL1 PE=1 SV=3	1240.1	6723.1	900.58	3705.7	10415	9672.7	8495	8196.3	2663.4	10608	1801.8	4804.2	3320	1988.9	13778	2662.3	566.81	5750.9	2780.6	4700.6	1581	1377.8	930.83	1602	14195	975.24	6691.6	3828.3	2970.2	1948.5	6733.5	3952.7	8506.2	1507.3	14366	6079.3	9122.9	2554	2391.1	7913.9	22738	4928.3	3473	2532.9	3692.1	149.49	10338	204.89	2117
sp|Q9NPF0|CD320_HUMAN_group_CD320 antigen OS=Homo sapiens OX=9606 GN=CD320 PE=1 SV=1	2140	6911.6	9790.3	5756.7	4578.9	8293.1	10133	1690.3	4945	2239.3	2384.5	1286.2	214.33	3161.9	1914.7	811.56	13210	10255	5019.6	822.21	13258	1858.7	264.07	2446.4	3116.7	614.88	4419.9	17005	262.44	3338.5	1507.4	1695.4	1712.3	1617.6	1014.2	1084.3	3174	1034.7	2904.8	459.23	6161.7	6440.8	2780.1	1831.8	1055.1	2459.4	7572.1	935.7	35549
sp|Q16851|UGPA_HUMAN_group_UTP--glucose-1-phosphate uridylyltransferase OS=Homo sapiens OX=9606 GN=UGP2 PE=1 SV=5	3994.5	1775.6	3784.4	6033.2	1722	1215.1	4144.1	799.71	3653.1	1811.9	6914	575.16	244.99	582.45	465.85	1722.3	346.1	633.35	1747.9	1127.3	3812.4	5520.9	27899	1719.4	27354	6796.3	1309.3	10999	1831	1126.4	937.93	922.42	2020.6	2431	1346.3	942.79	1183.9	1074.1	1749.2	773.43	583.66	1305.8	2713.7	804.44	1424.7	69.081	6628	219.81	344.41
sp|Q14982|OPCM_HUMAN_group_Opioid-binding protein_cell adhesion molecule OS=Homo sapiens OX=9606 GN=OPCML PE=1 SV=1	6654.1	2526	1946.7	1858.2	6262.7	4362.2	1943.8	2787.1	4594	835.05	3018.2	823.75	1293.8	2479.5	5064.5	1577.7	1623.1	2420.4	6390.1	6203.7	3145.5	2562.1	2536.7	3081.3	546.64	8667.1	2221.3	1724.4	1499	1875.5	5858.5	4123.2	2198.5	4592.1	6377.6	459.12	5195.4	1012.9	3912.3	3371.8	2735.3	2915.9	3237.6	2272.5	1589.9	101.86	2480.8	835.68	15801
sp|P02794|FRIH_HUMAN_group_Ferritin heavy chain OS=Homo sapiens OX=9606 GN=FTH1 PE=1 SV=2	5347.3	6235.9	2517.4	3133.8	2822.1	5323.6	7317.5	6284.9	3689.5	4103.3	5405.9	1718.4	1774.5	3900.5	1872.4	2409.7	11004	1581.8	6904.9	15120	32311	1229.1	2086.1	3078.2	3335.1	13930	4577	1.01E+05	3682	7712.2	2470.6	3439.9	3012.3	3433.1	1758.9	10386	2961.9	933.87	5820.3	2157.4	13615	22417	3934.9	1780.4	7936.4	5347.4	4121.6	1479.6	1167
sp|P63092|GNAS2_HUMAN_group_Guanine nucleotide-binding protein G(s) subunit alpha isoforms short OS=Homo sapiens OX=9606 GN=GNAS PE=1 SV=1	425.3	5887.9	4851.4	4437.4	4012.4	3659.6	4755.8	259.38	6261.7	2350.2	1567.1	6002.9	1025.5	5551.3	8575	8164.5	1935.7	646.13	1989.4	5934.3	19332	9664.3	434.32	2515.5	401.55	27822	2775	29646	3250.1	7387.6	8531.2	2083.4	4678	1528	8901.1	14534	8794.9	16207	3995.5	6565.8	10564	3790	1986.2	4424.3	1228.2	336	6937.5	1289.5	1973.8
[truncated: 4 more columns]
